# Supplementary material for: Public attitudes towards people who stutter in South Egypt
Source: PLoS One. 2021 Feb 4;16(2):e0245673. doi: 10.1371/journal.pone.0245673 (PMC7861357; doi:10.1371/journal.pone.0245673)
Supplement: S1 Data — (XLSX) [file pone.0245673.s001.xlsx]

## Sheet: Sheet1
Sex: I am: (m-Male; f-Female)	I am/have been married (y=Yes; n=No)	I am/was a parent (y=Yes; n=No)	Education (1/blank)	Primary (elementary) school (5-6 years total)	Middle (junior high) school (7-9 years total)	High school (11-13 years total)	Trade/military/technical/other school (about 14 years total)	2-year university degree (about 13 years total)	4-year university degree (about 16 years total)	Masters or similar degree (about 18 years total)	Doctoral/professional degree (>18 years total)	Total years in school	My job or work situation now is…	Student in school or university (1/blank)	Working (1/blank)	Unemployed or not working (1/blank)	Retired (1/blank)	My job or work situation now is…	My native language is	1.I can also easily understand and speak the following languages:	2.I can also easily understand and speak the following languages:	3.I can also easily understand and speak the following languages:	Know only 1 language (1) vs >1 language (2)	My family’s income is […] compared to the yearly incomes of…	My family’s friends and relatives	All people in my country	Composite Income Rating	My race is	My religion is	I would rate the following aspects of my life now as… (1-5)	my physical health	my mental health	my ability to learn new things	my speaking ability	For me, the importance (or priority) of each of these aspects in my life is … (1-5)	being safe and secure	being free to do what I want	spending quiet time alone	attending parties or social events	imagining new things	helping the less fortunate	having exciting but potentially “dangerous” experiences	practicing my religion	earning money	doing my jobs or my duty	getting things finished	figuring out how to solve important problems	My overall impression of a person who…(1-5; [-2=1, -1=2, 0=3, +1=4, +2=5])	is obese (much overweight
f	y	y		1	1	1			1	1	1	21			1			lecturer	arabic	english			2		3	4	41.6667		Muslim		3	4	3	5		5	4	4	3	3	3	2	5	4	5	4	4		2
f	y	n		1	1	1			1			16			1			employee	arabic				1		4	4	50		Muslim		5	4	3	5		4	3	2	4	2	1	2	5	4	3	3	2		3
m	y	y		1	1	1			1			16			1			employee	arabic	english			2		3	4	41.6667		Muslim		2	3	2	4		3	4	5	3	2	1	1	5	4	5	4	3		2
m	y	y		1	1		1					13			1			employee	arabic	english			2		3	4	41.6667		Muslim		3	4	3	5		5	4	3	2	1	2	1	4	3	4	5	3		1
m	y	y		1	1	1			1			16			1			employee	arabic	english			2		4	5	91.6667		Muslim		5	4	4	5		5	4	4	3	2	2	3	5	3	5	5	5		2
f	y	y		1	1		1					13				1			arabic				1		4	5	91.6667		Muslim		4	5	4	5		5	4	3	3	2	3	2	5	5	4	5	4		2
f	y	y		1	1	1						12			1			employee	arabic				1		4	4	50		Muslim		5	4	5	4		5	5	3	3	4	3	4	3	3	4	4	4		3
f	n	n		1	1	1						12			1			employee	arabic				1		1	3	-16.6667		Muslim		4	5	5	3		3	2	5	2	1	3	1	5	1	3	4	3		1
m	y	y		1	1	1			1	1	1	21			1			employee	arabic				1		2	3	-8.33333		Muslim		3	3	5	3		5	3	5	4	4	5	2	5	3	4	4	3		1
m	y	y		1	1		1					13			1			employee	arabic				1		3	5	83.3333		Muslim		3	4	4	5		5	3	5	4	3	3	5	5	4	3	5	5		4
f	y	y		1	1	1			1			16			1			employee	arabic				1		4	4	50		Muslim		3	4	3	5		5	4	4	3	3	3	2	5	4	5	4	4		2
m	y	y		1	1	1			1			16			1			employee	arabic	english			2		3	4	41.6667		Muslim		5	4	4	5		4	3	2	4	2	1	2	5	4	3	3	2		2
f	y	y		1	1		1					13			1			employee	arabic				1		4	5	91.6667		Muslim		4	5	4	5		3	4	5	3	2	1	1	5	4	5	4	3		3
m	n	n		1	1	1			1			16			1			employee	arabic				1		3	3	0		Muslim		5	4	5	4		5	4	3	2	1	2	1	4	3	4	5	3		1
f	y	y		1	1		1					13				1			arabic				1		4	4	50		Muslim		4	5	5	3		5	4	4	3	2	2	3	5	3	5	5	5		1
f	n	n		1	1	1			1			16			1			employee	arabic				1		3	4	41.6667		Muslim		3	3	5	3		5	4	3	3	2	3	2	5	5	4	5	4		4
f	y	y		1	1	1			1	1		18			1			doctor	arabic	english			2		5	4	58.3333		Muslim		3	4	4	5		5	5	4	3	2	1	2	1	3	5	4	5		1
f	y	y		1	1							8				1			arabic				1		3	3	0		Muslim		3	3	3	3		5	3	3	1	1	1	1	4	4	4	4	3		1
f	y	y		1	1	1			1			16			1			pharmacist	arabic	english			2		5	4	58.3333		Muslim		4	4	4	5		5	4	4	3	3	4	3	5	5	4	4	4		1
f	y	y		1	1	1			1			16			1			nurse	arabic				1		4	3	8.33333		christian		4	4	3	4		5	4	3	3	2	3	2	5	5	4	5	4		1
f	y	y		1	1	1			1			16			1			employee	arabic				1		5	5	100		Muslim		4	4	4	4		5	4	4	4	u	3	3	5	4	4	5	4		2
m	y	y		1	1		1					13			1			assisstant pharmacist	arabic	english			2		5	5	100		Muslim		5	5	4	5		5	5	4	3	2	4	3	5	5	5	5	4		4
m	y	y		1	1		1					13			1			employee	arabic				1		4	5	91.6667		christian		4	4	5	4		3	4	5	4	3	2	5	4	5	4	5	4		1
f	y	y		1	1		1					13				1			arabic				1		3	3	0		Muslim		4	4	4	4		5	4	3	3	3	4	3	5	4	4	4	4		2
m	n	n		1	1	1			1			16		1					arabic	english			2		3	3	0		Muslim		4	3	4	4		4	4	3	3	2	3	4	4	3	4	2	5		1
m	n	n		1	1	1			1			16			1			Jeweler	arabic				1		4	4	50		Muslim		3	4	3	4		4	3	3	4	2	4	3	4	3	2	4	5		1
f	n	n		1	1	1			1			16				1			arabic	english			2		3	3	0		Muslim		4	4	4	4		5	4	4	4	4	4	5	5	4	4	4	4		2
f	y	y		1	1	1			1			16				1			arabic				1		3	3	0		Muslim		4	4	4	4		5	4	4	4	5	5	5	5	4	4	4	4		1
f	n	n		1	1	1			1			16		1					arabic				1		3	3	0		Muslim		4	4	5	5		5	4	4	3	5	4	3	5	4	3	5	4		1
m	y	y		1	1	1						12			1			waiter	arabic				1		4	4	50		christian		4	4	4	4		5	5	5	4	5	5	5	4	4	3	3	3		1
m	n	n		1	1	1			1			16		1					arabic	english			2		3	3	0		Muslim		4	4	4	3		4	3	4	4	5	4	3	5	2	3	4	5		1
f	y	y		1	1		1					13				1			arabic				1		3	3	0		Muslim		3	4	3	4		4	3	3	4	4	3	2	4	3	3	4	2		3
f	n	n		1	1	1			1			16		1					arabic	english			2		3	3	0		Muslim		4	4	3	4		5	4	4	2	3	3	3	5	4	3	5	4		1
f	n	n		1	1	1			1			16		1					arabic				1		4	3	8.33333		Muslim		4	4	4	4		5	4	4	2	2	2	3	5	4	4	4	4		2
f	y	y		1	1	1			1			16			1			teacher	arabic				1		5	5	100		Muslim		4	4	2	4		5	4	5	3	2	2	2	5	4	5	4	4		1
m	y	y		1	1	1			1			16			1			engineer	arabic	english			2		4	5	91.6667		Muslim		4	3	4	3		5	4	4	2	3	3	3	5	4	3	5	4		3
m	y	y		1	1	1			1	1		18			1			doctor	arabic	english			2		4	4	50		Muslim		4	4	4	4		5	4	4	2	3	3	3	5	4	3	5	4		2
m	y	y		1	1	1			1			16					1		arabic				1		5	5	100		Muslim		3	3	2	3		5	4	5	3	2	2	2	5	4	5	4	4		2
f	y	y		1	1	1			1			16					1		arabic				1		5	5	100		Muslim		4	4	4	4		5	4	5	3	2	2	2	5	4	5	4	4		1
f	y	y		1	1							8				1			arabic				1		3	3	0		Muslim		4	4	2	4		5	4	4	2	3	3	3	5	4	3	5	4		3
m	n	n		1	1	1			1			16		1					arabic	french			2		2	2	-50		Muslim		4	4	4	5		5	3	4	1	3	2	4	5	3	4	3	5		3
m	n	n		1	1	1			1			16		1					arabic	english			2		3	3	0		Muslim		4	3	3	3		5	3	4	4	4	3	5	3	5	3	5	4		1
m	y	y		1	1		1					13			1			driver	arabic				1		5	5	100		Muslim		3	4	3	4		5	5	2	3	3	3	5	5	5	3	4	4		3
f	y	y		1	1							8				1			arabic				1		2	3	-8.33333		Muslim		3	3	3	3		5	4	5	4	3	4	2	5	4	5	5	5		3
m	n	n		1	1	1			1			16		1					arabic	english			2		3	3	0		Muslim		3	4	4	4		5	5	5	3	4	4	4	5	5	4	4	4		1
m	y	y		1	1	1			1			16			1			pharmacist	arabic	english			2		4	3	8.33333		Muslim		3	5	5	4		5	5	5	3	4	4	5	5	5	5	5	5		1
f	n	n		1	1	1			1			16		1					arabic	english			2		3	3	0		Muslim		4	3	4	3		5	3	3	3	4	5	3	5	4	5	3	4		1
m	n	n		1	1	1			1			16				1			arabic	english			2		3	3	0		Muslim		4	4	4	4		5	4	3	4	3	4	5	4	3	5	3	4		3
f	y	y		1	1	1			1			16			1			teacher	arabic	english			2		3	3	0		Muslim		4	4	4	4		5	4	3	3	2	4	5	5	5	5	5	5		1
m	n	n		1	1		1					13			1			butcher	arabic				1		3	3	0		Muslim		4	4	3	3		4	3	3	3	3	4	4	5	3	3	3	4		1
m	y	y		1	1	1			1			16			1			lawyer	arabic				1		4	4	50		Muslim		5	5	5	5		5	5	5	3	4	4	5	5	5	5	4	4		1
m	n	n		1	1							8			1			seller	arabic				1		3	3	0		Muslim		4	4	4	4		5	4	3	3	3	4	3	4	4	4	4	5		1
f	y	y		1	1	1						12				1			arabic				1		3	3	0		Muslim		1	3	4	4		3	3	2	1	2	3	2	4	5	2	1	2		1
m	y	y		1	1	1						12			1			nurse	arabic				1		5	5	100		Muslim		5	5	5	5		5	5	3	2	2	3	1	5	5	5	5	5		1
f	y	y		1	1	1			1			16			1			employee	arabic				1		3	3	0		Muslim		3	4	4	4		5	4	3	3	3	4	3	5	5	5	5	5		1
f	y	y		1	1	1			1			16			1			teacher	arabic	english			2		3	3	0		Muslim		4	4	5	5		5	5	4	4	4	4	3	4	4	5	5	5		2
m	n	n		1	1	1			1			16		1					arabic	english			2		u	u	UN		Muslim		4	5	3	4		4	5	4	3	3	4	2	3	3	4	5	5		2
m	n	n		1	1	1			1			16			1			accountant	arabic	english	italian		2		3	3	0		Muslim		4	4	4	4		5	5	5	4	4	4	5	4	4	3	3	3		2
m	n	n		1	1	1						12		1					arabic	english			2		4	5	91.6667		Muslim		4	4	4	4		5	4	3	3	3	4	3	5	5	5	5	5		2
m	y	y		1	1	1			1	1	1	21			1			doctor	arabic	english			2		3	3	0		Muslim		4	4	5	5		5	3	3	4	4	4	5	5	3	5	5	5		3
m	n	n		1	1	1			1			16		1					arabic	english			2		3	3	0		Muslim		3	3	4	5		5	5	2	2	1	1	3	1	5	3	5	5		2
m	n	n		1	1	1		1				14		1					arabic	english			2		3	3	0		Muslim		3	3	4	5		5	3	3	3	3	5	3	4	5	3	3	5		2
f	n	n		1	1	1		1				14		1					arabic	english			2		5	3	16.6667		Muslim		3	4	4	5		3	5	5	5	5	5	5	5	5	4	4	5		1
m	n	n		1	1	1						12		1					arabic	english			2		4	4	50		Muslim		2	1	1	3		1	5	5	1	1	5	1	3	5	1	1	5		5
m	y	y		1	1	1			1			16			1			accountant	arabic	english			2		3	3	0		Muslim		3	5	4	5		4	5	5	1	4	3	3	4	4	3	3	3		2
f	y	y		1	1	1			1	1		18					1		arabic	english			2		4	4	50		Muslim		3	4	4	4		4	5	4	1	2	3	1	5	4	5	5	5		2
f	y	y		1	1	1			1			16				1			arabic	english			2		4	4	50		Muslim		4	4	3	3		5	4	3	3	3	4	2	5	5	5	5	5		1
f	n	n		1	1	1			1			16				1			arabic	english			2		3	3	0		Muslim		4	4	4	2		4	4	5	1	2	4	3	4	3	4	4	5		2
m	y	y		1	1	1			1			16			1			accountant	arabic	english			2		3	3	0		Muslim		4	4	4	4		5	4	3	3	3	4	3	5	4	4	4	5		2
m	n	n		1	1	1			1			16		1					arabic	english			2		u	u	UN		Muslim		5	5	5	5		5	2	5	5	4	3	5	5	4	5	5	5		3
m	n	n		1	1	1			1			16			1			seller	arabic	english			2		5	4	58.3333		Muslim		4	4	4	5		5	5	5	4	4	4	4	4	4	5	5	5		2
m	y	y		1	1	1			1			16			1			employee	arabic	english			2		4	5	91.6667		Muslim		3	4	4	5		5	5	4	4	4	5	3	3	2	3	3	5		3
m	n	n		1	1	1			1			16				1			arabic	english			2		3	4	41.6667		Muslim		5	3	3	4		4	3	3	3	3	4	4	5	5	5	5	5		1
m	n	n		1	1	1		1				14			1			technician	arabic	english			2		4	3	8.33333		Muslim		4	5	4	4		4	3	4	2	4	3	2	4	3	4	4	4		1
m	y	y		1	1	1			1			16			1			accountant	arabic	english			2		3	3	0		christian		4	4	4	5		5	4	1	1	5	5	5	5	5	5	5	5		4
m	y	y		1	1							8			1			driver	arabic	english			2		2	3	-8.33333		Muslim		4	4	5	5		4	3	5	1	3	5	5	5	5	5	5	5		1
f	y	y		1	1	1						12			1			teacher	arabic				1		4	3	8.33333		Muslim		3	4	5	5		5	5	1	1	5	5	5	5	2	5	5	5		1
f	y	y		1	1		1					13				1		teacher	arabic	english			2		2	2	-50		Muslim		3	3	4	5		5	5	5	5	5	5	2	3	5	5	5	5		3
m	y	y		1	1	1						12			1			seller	arabic				1		5	4	58.3333		Muslim		5	5	5	5		5	3	5	5	5	4	3	5	2	5	5	5		3
f	y	y		1	1	1			1			16			1			teacher	arabic	english			2		5	4	58.3333		Muslim		5	5	5	5		5	3	5	5	5	4	3	5	2	5	5	5		3
m	y	y		1	1		1					13			1			jewelery	arabic				1		3	3	0		Muslim		4	3	4	5		5	3	3	4	4	5	2	5	4	5	5	5		1
f	y	y		1	1	1						12				1			arabic				1		4	4	50		Muslim		4	4	5	5		4	3	5	1	3	5	5	5	5	5	5	5		3
m	n	n		1	1	1			1			16		1					arabic	english			2		3	3	0		Muslim		3	3	4	4		5	5	3	4	3	4	3	4	5	5	5	5		1
m	y	y		1	1	1			1			16			1			employee	arabic	english			2		5	3	16.6667		Muslim		4	5	5	5		5	3	2	2	2	4	1	5	4	5	5	3		1
f	y	y		1	1	1			1			16			1			supervisor	arabic	english			2		4	3	8.33333		Muslim		4	4	3	5		5	3	5	3	3	3	2	2	5	5	5	3		1
m	y	y		1	1	1			1			16			1			security	arabic				1		5	5	100		Muslim		4	5	3	4		5	3	4	5	3	3	3	5	4	5	3	4		2
m	y	y		1	1		1					13			1			worker	arabic				1		3	3	0		Muslim		3	4	3	4		5	3	5	3	3	3	5	5	4	5	4	4		2
m	y	y		1	1		1					13			1			chef	arabic				1		2	2	-50		Muslim		3	4	5	5		5	4	5	1	5	5	5	5	4	5	5	5		1
m	y	y		1	1	1			1			16			1			teacher	arabic	english			2		3	3	0		Muslim		3	3	3	3		5	5	3	3	3	3	3	5	5	5	5	3		3
f	y	y		1	1	1			1			16				1			arabic				1		4	3	8.33333		Muslim		4	4	4	4		5	5	5	3	4	5	4	5	4	5	4	4		3
m	y	y		1	1		1					13			1			security	arabic				1		3	3	0		Muslim		4	5	4	5		5	5	4	4	4	2	3	2	5	5	5	5		1
m	y	y		1	1		1					13			1			painter	arabic				1		3	3	0		Muslim		3	4	5	5		5	3	5	3	3	4	5	5	5	5	5	3		1
f	y	y		1	1		1					13			1			supervisor	arabic				1		3	3	0		Muslim		3	3	4	5		5	5	5	3	3	5	3	3	5	5	5	5		3
f	y	y		1	1	1			1			16			1			supervisor	arabic	english			2		3	4	41.6667		Muslim		3	4	4	3		5	5	4	1	3	4	2	1	4	4	5	5		1
f	y	y		1	1		1					13				1			arabic				1		3	3	0		Muslim		3	3	3	5		5	5	5	4	5	3	4	3	5	4	4	3		1
m	y	y		1	1	1			1			16			1			engineer	arabic	english			2		3	3	0		Muslim		5	5	5	5		5	4	3	3	5	5	3	5	4	5	5	5		3
f	y	y		1	1		1					13			1			employee	arabic				1		1	1	-100		Muslim		3	3	3	3		4	5	5	1	5	5	1	5	1	5	5	5		1
m	y	y		1	1	1			1			16			1			employee	arabic	english			2		3	4	41.6667		Muslim		3	4	5	5		5	3	4	2	3	5	1	5	3	5	5	5		2
m	y	y		1	1	1			1			16			1			teacher	arabic				1		3	3	0		Muslim		4	4	4	4		5	4	4	3	5	5	4	4	5	5	4	5		3
m	y	y		1	1		1					13			1			worker	arabic				1		3	3	0		Muslim		5	5	4	3		5	4	4	3	5	4	3	5	5	5	5	5		1
m	y	y		1	1	1			1			16			1			vet	arabic	english			2		3	3	0		christian		3	4	4	4		5	5	4	3	4	3	1	5	5	4	4	3		2
m	y	y		1	1		1					13			1			technician	arabic				1		2	3	-8.33333		Muslim		3	4	3	5		3	3	4	5	4	5	4	3	5	4	4	4		3
m	y	y		1	1		1					13				1			arabic				1		3	2	-41.6667		Muslim		4	4	4	5		4	5	4	4	4	5	4	3	4	5	4	5		1
f	y	y		1	1		1					13				1			arabic				1		2	2	-50		Muslim		3	4	4	5		3	3	3	5	5	4	5	4	4	5	5	4		2
f	y	y		1	1		1					13			1			technician	arabic				1		1	2	-58.3333		Muslim		4	4	3	5		4	3	4	3	3	4	3	3	5	4	3	5		1
m	y	y		1	1		1					13			1			chef	arabic				1		3	3	0		Muslim		4	4	4	5		4	4	3	4	3	3	5	4	4	5	5	5		1
f	y	y		1	1	1			1			16			1			employee	arabic				1		3	3	0		Muslim		4	4	3	5		4	3	3	4	2	4	4	4	5	3	3	3		4
m	n	n		1	1	1		1				14		1					arabic				1		4	5	91.6667		Muslim		4	5	5	5		4	5	5	2	5	5	3	3	4	5	5	5		1
m	y	y		1	1		1					13			1			farmer	arabic				1		2	3	-8.33333		Muslim		3	4	3	5		5	4	5	1	3	5	4	2	5	4	3	2		2
f	y	y		1	1		1					13			1			employee	arabic				1		3	3	0		Muslim		4	5	5	5		4	5	5	2	4	5	2	4	4	5	4	5		1
m	y	y		1	1	1						12			1			worker	arabic				1		4	4	50		Muslim		4	5	5	5		5	5	5	3	5	5	1	5	4	5	4	5		1
f	y	y		1	1	1		1				14				1			arabic				1		3	3	0		Muslim		4	5	4	5		5	4	4	3	4	5	3	2	4	5	5	5		1
m	y	y		1	1		1					13			1			painter	arabic				1		3	3	0		Muslim		3	3	3	3		5	4	5	3	5	3	2	4	4	4	4	4		1
m	y	y		1	1		1					13			1			farmer	arabic				1		1	2	-58.3333		Muslim		3	3	3	3		4	5	5	1	5	5	1	5	1	5	5	5		1
m	y	y		1	1		1					13			1			supervisor	arabic				1		3	3	0		christian		3	4	5	5		5	3	4	2	3	5	1	5	3	5	5	5		2
f	y	y		1	1		1					13			1			worker	arabic				1		3	3	0		Muslim		4	4	4	4		5	4	4	3	5	5	4	4	5	5	4	5		3
f	y	y		1	1	1			1			16			1			supervisor	arabic	english			2		4	4	50		Muslim		5	5	4	3		5	4	4	3	5	4	3	5	5	5	5	5		1
f	y	y		1	1		1					13				1			arabic				1		2	3	-8.33333		Muslim		3	4	4	4		5	5	4	3	4	3	1	5	5	4	4	3		2
m	y	y		1	1	1			1			16			1			teacher	arabic	english			2		3	3	0		Muslim		3	4	3	5		3	3	4	5	4	5	4	3	5	4	4	4		3
f	y	y		1	1		1					13			1			employee	arabic				1		4	4	50		Muslim		4	4	4	5		4	5	4	4	4	5	4	3	4	5	4	5		1
m	y	y		1	1	1			1			16			1			engineer	arabic	english			2		4	4	50		Muslim		3	4	5	5		5	3	5	3	3	4	5	5	5	5	5	3		1
f	y	y		1	1		1					13			1			employee	arabic				1		3	3	0		Muslim		3	3	4	5		5	5	5	3	3	5	3	3	5	5	5	5		3
m	y	y		1	1	1			1			16			1			employee	arabic	english			2		3	3	0		Muslim		3	4	4	3		5	5	4	1	3	4	2	1	4	4	5	5		1
m	y	y		1	1	1			1			16			1			teacher	arabic				1		4	3	8.33333		Muslim		3	3	3	5		5	5	5	4	5	3	4	3	5	4	4	3		1
m	y	y		1	1		1					13			1			worker	arabic				1		3	3	0		Muslim		5	5	5	5		5	4	3	3	5	5	3	5	4	5	5	5		3
m	y	y		1	1		1					13			1			security	arabic				1		3	5	83.3333		Muslim		5	5	5	5			5	5	4	4	5	4	5	4	3	4	4		4
f	y	y		1	1		1					13				1			arabic				1		4	3	8.33333		Muslim		2	4	4	4		5	5	5	4	4	5	5	5	4	5	5	4		1
m	y	y		1	1		1					13			1			employee	arabic	english			2		3	3	0		Muslim		4	5	4	5		5	5	4	3	5	5	2	5	5	5	5	4		1
f	y	n		1	1		1					13				1			arabic				1		4	3	8.33333		Muslim		3	3	3	3		4	4	4	1	1	3	4	4	4	4	4	4		1
m	y	y		1	1		1					13					1	employee	arabic				1		3	5	83.3333		Muslim		5	5	5	5		5	5	5	2	2	2	1	5	5	5	5	5		3
f	y	y		1	1	1			1			16			1			teacher	arabic				1		3	3	0		Muslim		4	4	5	5		5	5	4	4	4	4	3	4	4	5	5	5		2
m	n	n		1	1	1			1			16		1					arabic				1		3	3	0		Muslim		4	5	3	4		4	5	4	3	3	4	2	3	3	4	5	5		2
m	n	n		1	1	1			1			16			1			accountant	arabic				1		3	3	0		Muslim		4	4	4	4		5	5	5	4	4	4	5	4	4	3	3	3		2
m	n	n		1	1	1						12		1					arabic				1		4	5	91.6667		Muslim		4	4	4	4		5	4	3	3	3	4	3	5	5	5	5	5		2
m	y	y		1	1	1			1	1		18			1			doctor	arabic				1		4	3	8.33333		Muslim		4	4	5	5		5	3	3	4	4	4	5	5	3	5	5	5		3
m	n	n		1	1	1			1			16		1					arabic				1		3	3	0		Muslim		3	3	4	5		5	5	2	2	1	1	3	1	5	3	5	5		2
m	n	n		1	1	1		1				14		1					arabic				1		3	3	0		Muslim		3	3	4	5		5	3	3	3	3	5	3	4	5	3	3	5		2
f	n	n		1	1	1		1				14		1					arabic				1		5	3	16.6667		Muslim		3	4	4	5		3	5	5	5	5	5	5	5	5	4	4	5		1
m	n	n		1	1	1						12		1					arabic				1		4	4	50		Muslim		2	1	1	3		1	5	5	1	1	5	1	3	5	1	1	5		5
m	y	y		1	1	1			1			16			1			accountant	arabic				1		4	3	8.33333		Muslim		3	5	4	5		4	5	5	1	4	3	3	4	4	3	3	3		2
f	y	y		1	1	1			1			16			1			nurse	arabic				1		3	4	41.6667		Muslim		3	4	4	4		4	5	4	1	2	3	1	5	4	5	5	5		2
f	y	y		1	1	1			1			16			1			nurse	arabic				1		4	3	8.33333		Muslim		4	4	4	4		5	4	3	3	3	4	3	5	5	5	5	5		2
m	y	y		1	1	1			1	1		18			1			doctor	arabic	english			2		4	4	50		Muslim		4	4	5	5		5	3	3	4	4	4	5	5	3	5	5	5		3
f	y	y		1	1	1			1			16					1	teacher	arabic				1		4	3	8.33333		Muslim		3	3	4	5		5	5	2	2	1	1	3	1	5	3	5	5		2
m	y	y		1	1		1					13			1			accountant	arabic	english			2		4	5	91.6667		Muslim		3	3	4	5		5	3	3	3	3	5	3	4	5	3	3	5		2
m	y	y		1	1		1					13			1			engineer	arabic	english			2		4	3	8.33333		Muslim		3	4	4	5		3	5	5	5	5	5	5	5	5	4	4	5		1
m	n	n		1	1	1			1			16			1			security	arabic				1		3	3	0		Muslim		2	1	1	3		1	5	5	1	1	5	1	3	5	1	1	5		5
f	y	y		1	1	1			1			16			1			teacher	arabic				1		4	3	8.33333		Muslim		3	5	4	5		4	5	5	1	4	3	3	4	4	3	3	3		2
m	y	y		1	1		1					13			1			worker	arabic				1		3	3	0		Muslim		3	4	4	4		4	5	4	1	2	3	1	5	4	5	5	5		2
f	y	y		1	1		1					13				1			arabic				1		3	3	0		Muslim		4	4	4	4		5	4	3	3	3	4	3	5	5	5	5	5		2
f	n	n		1	1	1			1			16			1			vet	arabic	english			2		4	4	50		Muslim		4	4	5	5		5	3	3	4	4	4	5	5	3	5	5	5		3
f	n	n		1	1	1			1			16			1			pharmacist	arabic	english			2		4	4	50		Muslim		3	3	4	5		5	5	2	2	1	1	3	1	5	3	5	5		2
f	y	y		1	1	1			1			16			1			employee	arabic				1		3	3	0		Muslim		3	3	4	5		5	3	3	3	3	5	3	4	5	3	3	5		2
m	y	y		1	1		1					13			1			worker	arabic				1		3	3	0		Muslim		3	4	4	5		3	5	5	5	5	5	5	5	5	4	4	5		1
f	y	y		1	1		1					13				1			arabic				1		3	3	0		Muslim		2	1	1	3		1	5	5	1	1	5	1	3	5	1	1	5		5
m	y	y		1	1	1			1			16			1			judge	arabic				1		5	5	100		Muslim		3	5	4	5		4	5	5	1	4	3	3	4	4	3	3	3		2
m	n	n		1	1	1			1			16			1			lawyer	arabic				1		4	4	50		Muslim		3	4	4	4		4	5	4	1	2	3	1	5	4	5	5	5		2
f	y	y		1	1	1			1			16			1			teacher	arabic	english			2		3	4	41.6667		christian		3	4	5	5		5	4	3	4	3	3	4	5	5	5	5	5		1
f	y	y		1	1	1			1			16			1			teacher	arabic	english			2		2	3	-8.33333		Muslim		3	3	3	3		5	5	5	3	4	3	2	5	4	5	5	5		3
f	y	y		1	1	1			1			16			1			teacher	arabic	english			2		3	4	41.6667		Muslim		3	5	4	4		5	5	1	3	5	4	2	5	5	5	5	5		3
f	y	y		1	1		1					13				1			arabic				1		2	3	-8.33333		Muslim		3	3	4	4		5	4	5	3	1	2	1	5	5	5	5	3		3
m	y	y		1	1		1					13			1			constructor	arabic				1		3	3	0		Muslim		3	3	3	3		5	5	5	4	3	1	4	3	5	4	5	4		3
f	n	n		1	1	1			1			16		1					arabic				1		4	3	8.33333		Muslim		3	4	4	5		5	5	5	5	4	5	4	5	5	5	5	4		1
f	y	y		1	1	1			1			16				1			arabic				1		4	3	8.33333		Muslim		3	4	4	5		5	5	5	5	4	5	5	4	5	5	4	5		1
f	n	n		1	1	1			1			16		1					arabic				1		3	3	0		Muslim		3	4	5	5		5	4	3	3	3	2	2	5	3	3	4	2		1
m	y	y		1	1		1					13			1			driver	arabic				1		3	3	0		Muslim		3	3	4	5		5	2	2	1	1	2	1	5	3	4	5	4		1
m	y	y		1	1		1					13			1			driver	arabic				1		2	2	-50		Muslim		5	5	5	3		5	5	5	3	3	4	1	5	5	5	5	5		3
f	y	y		1	1	1			1			16			1			teacher	arabic	english			2		3	3	0		Muslim		3	3	3	3		5	5	5	4	4	4	4	5	4	4	4	4		3
f	y	y		1	1	1			1			16			1			teacher	arabic	english			2		3	3	0		Muslim		3	3	4	3		5	5	4	2	4	4	3	5	3	5	5	3		3
f	y	y		1	1	1			1			16			1			teacher	arabic				1		3	3	0		Muslim		3	3	3	3		5	4	4	4	3	3	2	5	4	4	4	4		3
f	y	n		1	1		1					13			1			teacher	arabic	english			2		3	3	0		Muslim		3	4	4	5		5	5	3	3	3	2	2	4	4	4	4	4		1
f	y	y		1	1	1			1			16			1			teacher	arabic				1		3	3	0		Muslim		4	4	4	4		5	5	3	3	3	3	4	5	5	5	5	5		4
f	y	n		1	1		1					13			1			teacher	arabic				1		3	3	0		Muslim		4	3	4	5		4	4	4	4	5	4	3	3	3	4	4	4		4
f	y	n		1	1	1			1			16			1			teacher	arabic	english	french		2		3	3	0		Muslim		4	3	3	3		4	3	5	3	3	2	3	5	4	5	5	5		4
f	y	n		1	1	1			1			16			1			employee	arabic				1		3	3	0		Muslim		3	3	4	3		5	5	4	2	4	4	3	5	3	5	5	3		3
f	y	y		1	1	1			1			16				1			arabic	english			2		3	3	0		christian		3	5	5	5		5	5	4	4	2	2	2	4	5	4	4	4		2
m	y	y		1	1	1			1			16			1			engineer	arabic	english			2		4	4	50		Muslim		4	4	4	4		5	5	4	3	4	5	4	5	4	5	5	4		2
f	y	y		1	1	1			1			16				1			arabic				1		3	2	-41.6667		Muslim		3	4	3	3		5	3	5	1	3	3	1	5	1	5	5	4		3
f	y	y		1	1	1			1			16			1			employee	arabic	english			2		3	3	0		Muslim		3	4	4	4		5	5	5	3	2	2	2	5	5	5	5	5		1
f	y	y		1	1		1					13				1			arabic				1		3	3	0		Muslim		3	3	5	5		5	5	4	3	3	4	1	5	5	4	4	4		1
m	y	y		1	1	1			1			16			1			teacher	arabic				1		4	4	50		Muslim		3	5	4	5		5	5	5	4	3	2	5	4	5	4	4	3		3
m	y	y		1	1		1					13			1			employee	arabic				1		3	3	0		Muslim		3	5	4	5		5	5	5	5	3	4	2	5	5	5	5	5		2
m	y	y		1	1		1					13			1			technician	arabic	english			2		4	4	50		Muslim		3	5	4	4		4	4	4	4	1	1	1	4	4	4	4	4		1
f	n	n		1	1		1					13				1			arabic				1		3	3	0		Muslim		4	4	4	4		5	3	4	4	3	5	4	3	4	4	4	4		3
m	y	y		1	1	1			1	1		18			1			engineer	arabic	english			2		4	4	50		Muslim		5	5	4	4		5	5	5	2	2	2	4	5	5	4	5	4		3
f	y	y		1	1		1					13				1			arabic				1		3	3	0		Muslim		3	3	3	3		5	5	5	1	1	1	1	4	4	4	4	4		2
f	y	y		1	1	1			1			16				1			arabic				1		3	3	0		Muslim		3	3	5	4		3	3	3	1	1	1	2	4	4	3	3	3		3
m	y	y		1	1		1					13			1			postman	arabic				1		3	3	0		Muslim		4	4	4	4		3	3	2	3	4	3	2	3	4	4	4	4		3
m	y	y		1	1		1					13			1			driver	arabic	english			2		3	3	0		Muslim		3	3	3	3		4	4	4	3	1	2	1	4	4	4	4	4		3
f	y	y		1	1	1			1			16			1			teacher	arabic				1		3	3	0		Muslim		3	3	3	3		5	4	5	3	3	3	2	5	4	5	4	4		3
m	y	n		1	1	1			1			16			1			pharmacist	arabic	english			2		4	4	50		christian		4	4	4	4		4	4	3	3	3	3	4	4	4	4	4	4		3
f	y	y		1	1	1			1			16			1			employee	arabic				1		3	3	0		Muslim		3	3	3	3		4	3	4	2	2	2	4	5	4	5	4	5		3
f	y	y		1	1	1			1			16			1			teacher	arabic	english			2		3	3	0		Muslim		2	3	4	3		5	5	4	2	3	4	4	5	4	5	4	5		3
m	y	y		1	1	1			1			16			1			employee	arabic				1		3	3	0		Muslim		3	4	4	5		5	4	5	1	2	3	4	3	5	4	5	4		3
m	n	n		1	1	1			1			16				1			arabic	english			2		3	3	0		Muslim		3	5	4	4		5	4	5	1	3	5	3	5	2	3	3	5		3
m	y	y		1	1	1			1			16			1			accountant	arabic	english			2		3	3	0		Muslim		4	4	4	3		5	5	3	4	3	3	1	5	4	5	5	5		2
f	y	y		1	1	1						12			1			nurse	arabic	english			2		3	3	0		Muslim		4	5	4	5		5	5	5	1	3	2	1	5	4	5	4	4		4
f	y	n		1	1	1			1			16		1					arabic	english			2		3	2	-41.6667		Muslim		5	5	5	5		5	5	5	3	4	5	4	5	4	5	5	5		4
f	y	y		1	1	1			1			16		1				teacher	arabic				1		3	3	0		Muslim		4	5	4	5		5	4	4	1	3	3	1	5	3	5	5	4		4
m	y	n		1	1	1			1			16			1			accountant	arabic	english			2		3	3	0		Muslim		3	3	3	3		5	5	5	3	3	4	5	2	3	4	5	5		3
f	y	y		1	1	1			1			16			1			teacher	arabic	english			2		3	3	0		Muslim		3	4	4	5		5	5	5	3	3	3	4	4	3	4	4	4		3
f	y	y		1	1		1					13				1			arabic	english			2		3	3	0		Muslim		4	3	4	3		4	3	2	5	2	3	1	5	3	5	5	3		3
f	y	y		1	1	1			1			16				1			arabic				1		3	3	0		Muslim		3	5	5	5		5	5	3	1	1	4	1	5	5	5	5	5		1
f	y	y		1	1	1			1			16			1			teacher	arabic	english			2		3	3	0		Muslim		3	5	5	5		5	4	4	4	4	4	3	5	4	5	5	4		2
f	y	y		1	1	1			1			16			1			teacher	arabic				1		3	3	0		Muslim		3	3	4	5		5	5	4	3	5	2	1	5	4	5	5	4		2
f	y	y		1	1	1			1			16			1			teacher	arabic	english			2		2	2	-50		Muslim		3	4	4	5		5	5	4	4	3	4	2	5	4	5	5	4		3
m	y	y		1	1		1					13				1			arabic				1		4	3	8.33333		Muslim		3	3	3	3		5	5	5	2	4	4	4	5	4	4	4	4		1
f	y	y		1	1		1					13				1			arabic				1		3	3	0		Muslim		3	4	4	5		5	2	4	1	2	3	1	5	3	4	4	5		1
f	y	y		1	1	1			1			16			1			vet	arabic	english			2		3	3	0		Muslim		3	3	4	5		5	3	3	1	2	2	1	5	2	3	4	3		1
f	y	y		1	1		1					13				1			arabic				1		3	1	-83.3333		Muslim		3	4	3	3		5	5	5	1	1	1	1	5	5	5	5	5		1
m	y	y		1	1	1			1			16			1			employee	arabic				1		3	3	0		Muslim		4	5	4	5		5	5	4	5	5	5	2	5	5	4	4	4		2
f	y	y		1	1	1			1			16			1			vet	arabic	english			2		3	3	0		Muslim		3	4	4	4		4	3	3	4	4	1	5	4	4	4	4	4		2
f	y	y		1	1		1					13				1			arabic				1		2	1	-91.6667		Muslim		3	3	3	3		5	5	5	3	2	2	2	5	5	4	4	4		2
f	y	y		1	1	1			1			16			1			teacher	arabic	english			2		5	4	58.3333		Muslim		3	4	5	4		5	4	5	2	3	3	2	5	4	4	5	4		1
m	y	y		1	1		1					13			1			worker	arabic				1		3	4	41.6667		Muslim		4	4	4	4		5	5	5	3	5	5	5	5	3	5	5	5		3
f	y	y		1	1		1					13				1			arabic				1		3	3	0		Muslim		4	5	4	4		4	4	4	3	3	3	2	5	4	3	3	3		1
f	y	y		1	1		1					13				1			arabic				1		3	3	0		Muslim		3	3	4	5		5	5	4	1	3	5	1	5	4	4	4	4		2
m	y	y		1	1		1					13			1			carpenter	arabic				1		3	3	0		Muslim		4	5	3	3		5	4	4	2	1	2	2	5	5	5	5	5		4
f	y	n		1	1		1					13			1			employee	arabic				1		3	3	0		Muslim		3	4	3	3		3	3	4	4	3	1	1	5	4	4	4	4		4
f	y	y		1	1		1					13				1			arabic				1		3	3	0		Muslim		3	4	4	4		5	4	5	1	1	3	3	5	4	4	3	4		4
f	y	n		1	1		1					13				1			arabic				1		3	3	0		Muslim		3	3	4	4		5	5	4	1	1	2	3	5	5	4	4	4		3
f	y	y		1	1		1					13			1			teacher	arabic				1		3	3	0		Muslim		3	4	4	4		4	4	4	4	2	2	2	4	4	4	4	4		3
f	y	y		1	1	1			1			16			1			vet	arabic	english			2		4	4	50		Muslim		3	3	4	4		5	3	4	3	3	3	2	5	4	5	4	4		3
m	y	y		1	1	1			1	1		18			1			doctor	arabic	english			2		4	4	50		Muslim		4	4	4	4		5	5	5	5	1	1	1	5	4	5	3	3		1
m	y	n		1	1	1			1			16			1			engineer	arabic	english			2		4	4	50		Muslim		3	4	4	4		5	5	5	1	1	1	1	5	4	4	4	4		3
f	y	y		1	1	1			1			16			1			accountant	arabic	english			2		3	4	41.6667		Muslim		3	4	3	4		5	4	5	4	3	2	2	4	5	4	4	4		1
f	y	y		1	1	1			1			16			1			pharmacist	arabic	english			2		4	5	91.6667		Muslim		4	4	4	3		5	5	4	4	3	2	2	5	4	4	4	4		2
f	n	n		1	1	1			1			16		1					arabic	english			2		4	3	8.33333		Muslim		3	3	4	3		5	4	4	5	3	2	2	4	4	4	4	4		2
f	y	y		1	1	1			1			16			1			teacher	arabic	english			2		3	2	-41.6667		Muslim		3	4	4	5		5	4	5	4	2	2	2	4	5	4	4	4		3
f	y	y		1	1		1					13				1			arabic	english			2		3	3	0		Muslim		3	5	4	5		5	5	5	4	4	4	2	4	4	4	4	4		1
f	y	y		1	1	1			1			16			1			vet	arabic	english			2		4	4	50		Muslim		3	5	5	5		5	5	4	5	4	5	4	5	5	5	5	5		3
m	y	y		1	1		1					13					1		arabic				1		3	3	0		Muslim		2	3	2	3		5	4	5	3	2	1	3	4	5	2	2	2		1
m	y	n		1	1		1					13			1			butcher	arabic				1		3	3	0		Muslim		4	5	4	5		5	5	5	1	2	1	2	4	5	4	4	4		1
f	y	y		1	1	1			1			16			1			teacher	arabic	english			2		3	3	0		Muslim		3	3	3	3		5	3	2	1	2	3	3	5	4	5	4	5		3
m	y	y		1	1	1			1			16			1			accountant	arabic	english			2		4	4	50		Muslim		4	5	4	4		4	3	3	3	2	2	2	4	4	4	4	4		2
f	y	y		1	1	1			1			16			1			employee	arabic	english			2		3	3	0		Muslim		4	4	4	4		5	5	5	3	3	3	2	5	4	4	4	4		3
m	y	y		1	1	1			1			16			1			engineer	arabic	english			2		4	4	50		Muslim		3	4	4	5		5	4	3	2	2	2	2	5	4	5	5	5		2
m	y	n		1	1	1			1	1		18			1			lawyer	arabic	english			2		4	4	50		Muslim		5	5	4	4		5	5	5	4	2	2	2	4	4	5	4	5		4
m	y	y		1	1		1					13			1			worker	arabic				1		3	3	0		Muslim		4	4	4	5		5	5	4	2	2	1	2	5	4	5	4	4		4
m	y	y		1	1		1					13			1			worker	arabic				1		3	3	0		Muslim		4	5	5	5		5	5	5	3	2	2	3	4	4	4	4	4		4
f	y	y		1	1	1			1			16				1			arabic	english			2		3	3	0		Muslim		4	5	5	5		5	5	5	2	2	2	2	5	5	5	5	5		3
f	y	n		1	1	1			1			16			1			pharmacist	arabic	english			2		4	4	50		Muslim		3	3	3	3		5	3	5	3	3	3	4	5	5	5	5	5		3
f	y	n		1	1		1					13				1			arabic				1		3	3	0		Muslim		3	3	5	5		5	5	4	3	3	2	2	4	4	4	4	4		3
m	y	y		1	1	1			1			16			1			employee	arabic				1		3	3	0		Muslim		4	4	5	5		5	4	5	2	3	2	3	5	5	4	4	5		1
f	y	y		1	1	1			1			16			1			teacher	arabic				1		4	4	50		Muslim		4	3	3	3		5	3	4	4	3	3	3	5	5	4	4	4		2
m	y	y		1	1	1			1			16			1			accountant	arabic	english			2		4	3	8.33333		Muslim		3	3	3	3		5	5	5	1	2	1	2	5	4	5	5	4		4
f	y	y		1	1		1					13			1			nurse	arabic	english			2		3	3	0		Muslim		3	3	3	3		5	4	5	4	2	2	2	5	4	4	4	4		3
f	y	y		1	1		1					13			1			employee	arabic				1		3	3	0		Muslim		4	3	3	4		5	3	5	5	3	2	2	5	4	4	5	5		2
m	y	y		1	1		1					13			1			baker	arabic				1		3	2	-41.6667		Muslim		2	4	4	4		5	3	2	2	2	2	3	4	4	3	3	3		4
f	y	y		1	1	1			1			16			1			teacher	arabic				1		4	3	8.33333		Muslim		2	3	3	4		5	5	4	4	2	2	2	5	4	3	4	3		4
m	y	y		1	1	1			1			16			1			employee	arabic				1		3	3	0		Muslim		4	5	5	5		5	4	4	3	3	5	3	5	5	4	5	4		2
m	y	y		1	1	1			1			16			1			employee	arabic				1		3	3	0		Muslim		4	4	4	3		5	4	3	3	4	5	3	5	4	4	5	4		2
f	y	y		1	1		1	1				14			1			employee	arabic				1		3	3	0		Muslim		3	3	3	3		5	4	3	5	4	4	3	5	5	4	5	5		3
f	y	y		1	1	1			1			16			1			employee	arabic				1		3	1	-83.3333		Muslim		4	4	4	4		5	3	4	4	4	5	3	5	5	3	4	4		2
f	y	y		1	1	1			1			16			1			employee	arabic	english			2		3	3	0		Muslim		3	3	4	5		5	4	5	5	4	5	5	5	4	4	5	4		2
f	y	y		1	1	1			1			16			1			employee	arabic				1		3	3	0		Christian		4	4	5	5		5	4	5	3	3	4	4	5	4	3	5	4		2
m	y	y		1	1	1			1			16			1			employee	arabic				1		3	1	-83.3333		Muslim		3	4	3	5		4	4	4	4	3	4	3	3	4	4	4	4		3
m	y	y		1	1	1			1			16			1			employee	arabic				1		3	1	-83.3333		Muslim		3	4	4	5		4	3	3	4	4	5	3	4	4	4	4	4		3
f	y	y		1	1	1			1			16			1			cleaner	arabic				1		1	1	-100		Muslim		4	4	3	5		5	3	4	4	3	4	3	4	3	4	4	4		2
f	y	n		1	1	1			1			16			1			cleaner	arabic				1		1	1	-100		Muslim		3	4	4	4		5	3	5	4	3	4	2	5	3	3	4	5		2
f	y	y		1	1	1			1			16			1			cleaner	arabic				1		1	1	-100		Muslim		4	4	4	4		4	3	4	4	3	5	3	5	4	3	4	5		2
m	y	y		1	1	1			1			16			1			cleaner	arabic				1		1	1	-100		Muslim		4	4	3	4		4	3	4	4	3	5	3	5	4	3	3	3		2
f	y	y		1	1	1			1			16			1			cleaner	arabic				1		1	1	-100		Muslim		4	3	4	4		4	4	5	2	3	4	3	5	4	4	3	4		3
f	y	y		1	1	1			1			16			1			cleaner	arabic				1		1	1	-100		Muslim		4	4	4	4		4	3	5	4	3	4	4	5	3	4	4	4		3
f	y	y		1	1	1			1			16			1			cleaner	arabic				1		1	1	-100		Muslim		4	4	3	3		5	3	5	3	3	4	2	5	3	4	4	4		3
m	y	y		1	1	1		1				14			1			employee	arabic				1		3	2	-41.6667		Muslim		4	4	4	3		3	4	4	3	3	4	4	4	3	4	4	4		3
m	y	y		1	1	1			1			16			1			employee	arabic				1		3	2	-41.6667		Muslim		4	3	4	3		3	4	3	2	3	4	4	4	4	4	4	4		3
m	y	y		1	1	1			1			16			1			employee	arabic				1		3	2	-41.6667		Muslim		4	3	4	3		3	4	3	4	3	4	2	4	4	4	4	4		3
m	y	y		1	1	1			1			16			1			employee	arabic				1		3	2	-41.6667		Muslim		3	4	4	3		4	4	4	3	3	4	3	4	3	4	4	3		3
m	y	y		1	1	1			1			16			1			employee	arabic				1		3	2	-41.6667		Muslim		4	3	4	3		4	4	4	4	3	4	2	4	5	4	3	4		3
m	y	y		1	1	1			1			16			1			employee	arabic				1		3	2	-41.6667		Muslim		4	4	3	3		4	5	4	3	3	3	4	4	4	3	4	3		2
f	y	n		1	1	1			1			16			1			employee	arabic				1		3	3	0		Muslim		3	3	3	4		4	4	4	3	3	4	4	4	5	3	5	3		2
m	y	n		1	1	1			1			16			1			employee	arabic				1		3	3	0		Muslim		4	4	4	3		4	4	3	4	3	4	3	3	5	3	4	4		2
m	y	n		1	1	1			1			16			1			employee	arabic				1		3	3	0		Muslim		4	3	4	4		4	5	3	3	3	4	3	4	5	4	5	4		3
f	n	n		1	1	1			1			16			1			employee	arabic				1		3	3	0		Muslim		4	3	5	3		4	4	3	4	3	3	4	4	5	4	3	4		3
m	y	y		1	1	1			1			16			1			employee	arabic				1		3	3	0		Muslim		4	3	5	3		4	4	3	3	4	3	3	4	4	4	3	3		2
m	y	y		1	1	1			1			16			1			employee	arabic				1		3	3	0		Muslim		3	4	3	4		4	4	3	3	4	4	4	4	4	4	4	4		3
f	y	y		1	1	1		1				14			1			employee	arabic				1		3	2	-41.6667		Muslim		3	4	4	3		4	5	4	4	3	3	3	4	4	5	4	4		3
f	y	y		1	1	1			1			16			1			employee	arabic				1		3	1	-83.3333		Muslim		2	4	4	4		4	4	3	4	4	4	2	4	4	3	3	4		3
f	y	y		1	1	1			1			16			1			employee	arabic				1		3	2	-41.6667		Muslim		4	4	4	3		4	4	3	3	4	3	2	5	4	4	4	4		2
m	y	y		1	1	1			1			16			1			employee	arabic				1		3	3	0		Muslim		3	4	4	3		4	4	3	3	4	4	4	5	4	5	4	5		2
m	y	y		1	1	1			1			16			1			employee	arabic				1		3	3	0		Muslim		4	4	3	4		4	4	4	4	3	3	4	5	3	4	4	4		2
f	y	y		1	1	1						12			1			employee	arabic				1		3	3	0		Muslim		4	3	4	4		3	5	4	3	3	3	4	5	3	4	4	4		2
f	y	y		1	1	1			1			16			1			employee	arabic				1		3	3	0		Muslim		3	3	3	3		3	5	3	3	3	4	4	4	4	5	4	4		2
f	y	y		1	1	1			1			16			1			employee	arabic				1		2	1	-91.6667		Muslim		3	3	3	3		4	5	4	3	4	3	4	5	3	4	4	4		3
f	y	n		1	1	1			1			16			1			employee	arabic				1		3	3	0		Muslim		4	3	3	4		4	5	4	3	4	4	3	4	4	5	4	4		3
m	y	y		1	1	1			1			16			1			employee	arabic				1		3	3	0		Muslim		4	4	4	4		4	5	4	3	4	3	3	4	3	5	4	4		2
f	y	y		1	1	1			1			16			1			teacher	arabic	english			2		3	2	-41.6667		Muslim		3	4	4	3		3	5	5	3	5	3	3	4	4	4	4	4		2
m	y	n		1	1	1			1			16			1			teacher	arabic	english			2		4	3	8.33333		Muslim		3	3	4	3		4	4	4	3	4	4	3	5	3	5	4	4		2
f	y	y		1	1	1			1			16			1			teacher	arabic	frensh			2		3	3	0		Muslim		3	4	3	4		4	4	4	3	4	4	2	5	4	5	5	5		2
m	y	y		1	1	1			1			16			1			teacher	arabic	frensh			2		3	3	0		Muslim		3	3	4	4		4	4	3	3	5	3	4	5	4	5	5	4		2
m	y	y		1	1	1			1			16			1			teacher	arabic	english			2		3	3	0		Muslim		4	4	4	4		4	4	3	3	4	4	4	5	4	4	4	4		2
f	y	y		1	1	1			1			16			1			teacher	arabic	english			2		3	3	0		Muslim		4	3	3	3		4	5	3	3	4	3	4	4	4	4	4	5		3
m	y	y		1	1	1			1			16			1			teacher	arabic	english			2		3	3	0		Muslim		4	4	3	3		4	4	3	3	4	4	3	5	4	4	4	5		3
m	y	n		1	1	1			1			16			1			teacher	arabic	english			2		3	3	0		Muslim		4	4	3	3		4	5	3	3	5	4	3	4	4	4	4	4		3
m	y	n		1	1	1		1				14			1			teacher	arabic	english			2		3	3	0		Muslim		4	3	4	3		4	4	3	3	4	4	4	5	3	4		4		3
m	y	y		1	1	1			1			16			1			teacher	arabic	german			2		u	2	UN		Muslim		3	4	4	3		4	4	5	3	4	4	3	4	4	4	3	4		2
f	y	y		1	1	1			1			16			1			teacher	arabic	english			2		3	2	-41.6667		Muslim		3	3	3	3		3	4	3	3	4	4	3	5	3	4	4	5		3
f	y	y		1	1	1			1			16			1			employee	arabic				1		2	1	-91.6667		Muslim		3	4	4	3		3	4	4	3	3	4	3	4	4	4	4	4		2
f	n	n		1	1	1			1			16			1			employee	arabic				1		2	1	-91.6667		Muslim		3	3	4	3		3	4	4	2	4	4	2	5	3	4	3	4		2
f	y	y		1	1	1			1			16			1			teacher	arabic	english			2		3	2	-41.6667		Muslim		3	3	3	4		5	5	4	3	3	3	3	4	4	4	4	4		2
f	y	y		1	1	1			1			16			1			teacher	arabic	english			2		3	3	0		Muslim		4	4	3	4		5	4	4	3	4	4	4	4	4	4	4	4		2
m	y	y		1	1		1					13			1			teacher	arabic	english			2		3	3	0		Muslim		3	4	4	4		5	5	4	3	4	4	3	5	4	4	4	5		4
m	y	y		1	1	1			1			16			1			teacher	arabic	english			2		3	3	0		Muslim		3	4	4	4		5	4	4	3	4	5	3	5	3	4	4	5		3
f	y	y		1	1	1			1			16			1			teacher	arabic	english			2		3	3	0		Muslim		3	3	3	4		5	4	4	3	5	5	3	5	3	4	4	5		3
f	y	y		1	1	1			1			16			1			employee	arabic				1		3	2	-41.6667		Muslim		3	3	3	3		4	4	4	3	4	5	3	4	4	4	4	4		3
f	y	y		1	1		1	1				14			1			employee	arabic				1		3	3	0		Muslim		3	4	4	3		4	4	3	3	4	5	3	4	3	4	4	4		3
f	y	y		1	1	1			1			16			1			employee	arabic	english			2		2	2	-50		Muslim		4	3	4	4		4	4	3	3	4	5	4	4	4	5	4	4		3
f	y	y		1	1	1			1			16			1			employee	arabic	english			2		3	2	-41.6667		Muslim		3	4	4	3		5	4	4	3	4	4	4	4	3	4	4	4		2
f	y	y		1	1	1			1			16			1			employee	arabic				1		3	2	-41.6667		Muslim		5	4	3	4		5	4	4	3	3	4	4	4	4	5	4	4		2
f	y	y		1	1	1			1			16			1			employee	arabic				1		3	2	-41.6667		Muslim		3	3	5	3		5	5	3	3	4	5	4	5	4	4	4	4		2
f	y	y		1	1	1			1			16			1			employee	arabic				1		3	2	-41.6667		Muslim		3	3	3	4		4	5	4	3	4	5	3	5	4	5	4	4		2
m	y	y		1	1	1			1			16			1			employee	arabic				1		3	2	-41.6667		Muslim		3	4	3	4		5	5	3	4	3	4	4	5	4	5	4	4		2
m	y	y		1	1	1			1			16			1			employee	arabic				1		3	2	-41.6667		Muslim		3	4	4	3		4	4	3	3	4	5	3	5	3	4	4	4		2
m	y	y		1	1	1			1			16			1			employee	arabic				1		3	2	-41.6667		Muslim		3	4	4	3		4	4	4	2	4	4	3	5	4	4	4	4		2
m	y	n		1	1	1			1			16			1			employee	arabic				1		3	2	-41.6667		Muslim		3	4	4	4		4	5	3	3	4	5	3	4	3	4	4	4		3
f	y	y		1	1	1			1			16			1			employee	arabic				1		3	2	-41.6667		Muslim		4	3	4	4		4	4	4	3	4	5	4	4	3	4	3	4		3
m	y	y		1	1	1			1			16			1			employee	arabic				1		2	1	-91.6667		Muslim		3	4	3	4		4	4	3	3	3	4	3	4	4	4	3	5		3
f	y	y		1	1	1			1			16			1			employee	arabic				1		3	2	-41.6667		Muslim		4	5	3	4		5	4	4	3	3	5	3	5	4	4	4	4		3
m	y	y		1	1	1			1			16			1			employee	arabic				1		3	2	-41.6667		Muslim		4	3	4	4		5	4	3	3	4	5	4	5	4	4	5	4		2
m	y	y		1	1	1			1			16			1			employee	arabic				1		3	2	-41.6667		Muslim		3	3	4	4		4	4	4	3	3	4	3	4	4	5	4	5		2
m	y	y		1	1	1			1			16			1			employee	arabic				1		3	2	-41.6667		Muslim		3	3	3	3		5	4	3	3	4	4	3	5	4	4	5	4		2
f	y	y		1	1	1			1			16			1			employee	arabic				1		1	1	-100		Muslim		3	3	4	4		4	5	4	3	3	5	4	5	4	5	4	5		2
f	y	y		1	1	1			1			16			1			employee	arabic				1		3	3	0		Muslim		3	3	3	3		5	4	4	3	4	4	3	4	3	4	5	4		3
m	y	n		1	1	1			1			16			1			employee	arabic				1		3	2	-41.6667		Muslim		3	4	4	4		4	4	4	4	3	4	4	4	3	5	5	4		3
f	y	y		1	1	1			1			16			1			employee	arabic				1		3	3	0		Muslim		3	3	3	3		5	4	3	4	4	4	3	4	4	4	4	4		3
f	y	y		1	1	1			1			16			1			employee	arabic				1		3	3	0		Muslim		3	4	3	4		4	4	3	4	3	4	3	5	3	5	5	5		3
f	y	y		1	1	1			1			16			1			employee	arabic				1		3	2	-41.6667		Muslim		3	4	3	3		5	3	4	4	4	5	3	4	4	4	4	5		3
f	y	y		1	1		1					13				1		Seller	arabic				1		3	2	-41.6667		Muslim		3	4	4	3		4	4	3	3	3	5	4	5	3	5	5	5		3
f	y	y		1	1		1					13				1		Seller	arabic				1		3	2	-41.6667		Muslim		3	3	4	4		5	4	4	3	4	4	3	4	4	4	4	5		3
f	y	y		1	1		1					13				1		Seller	arabic				1		3	1	-83.3333		Muslim		4	4	4	4		5	3	4	4	3	4	3	4	5	5	4	4		2
f	y	y		1	1		1					13				1		Seller	arabic				1		3	2	-41.6667		Muslim		4	3	4	4		5	3	4	4	4	4	4	5	4	4	5	5		2
m	y	y		1	1	1		1				14				1		Seller	arabic				1		3	3	0		Muslim		3	3	4	3		5	3	4	3	3	4	3	5	5	5	4	5		2
m	y	y		1	1		1					13				1		Seller	arabic				1		2	1	-91.6667		Muslim		3	3	4	4		4	4	3	4	4	4	3	4	4	4	5	5		2
m	y	y		1	1	1		1				14				1		Seller	arabic				1		2	1	-91.6667		Muslim		5	3	4	3		5	4	3	3	3	4	3	4	5	5	4	4		4
m	y	y		1	1	1			1			16				1		Seller	arabic				1		2	2	-50		Muslim		2	3	4	3		4	4	3	4	4	4	3	5	4	4	4	5		3
m	y	y		1	1	1						12				1		Seller	arabic				1		2	2	-50		Muslim		4	3	4	4		4	4	3	3	4	4	4	4	4	5	5	5		3
f	y	y		1	1		1					13			1			teacher	arabic	english			2		u	2	UN		Muslim		3	3	3	4		5	4	4	4	5	4	4	4	4	4	4	4		3
f	n	n		1	1	1		1				14		1					arabic	english	german		2		3	3	0		Muslim		4	4	3	3		5	5	4	5	5	5	4	4	4	5	4	4		3
m	n	n		1	1	1			1			16		1					arabic	english	german		2		3	2	-41.6667		Muslim		5	4	3	5		5	4	4	5	5	5	4	5	5	4	5	4		2
m	n	n		1	1	1			1			16		1					arabic	english	german		2		3	3	0		Muslim		4	4	3	3		5	4	4	5	4	4	4	4	4	5	4	4		2
f	n	n		1	1	1			1			16		1					arabic	english	german		2		u	u	UN		Muslim		5	4	4	3		5	4	4	4	5	4	4	5	4	4	4	4		3
f	n	n		1	1	1			1			16		1					arabic	english	german		2		u	u	UN		Muslim		4	4	4	4		4	4	5	4	4	5	5	4	4	4	5	4		3
f	n	n		1	1	1			1			16		1					arabic	english	german		2		3	2	-41.6667		Muslim		4	4	3	4		5	4	4	4	4	4	5	4	4	5	4	4		3
m	n	n		1	1	1			1			16		1					arabic	english	german		2		3	2	-41.6667		Muslim		5	5	5	5		5	5	4	5	4	4	4	5	5	4	5	5		3
f	n	n		1	1	1			1			16		1					arabic	english	german		2		3	3	0		Muslim		5	4	4	5		5	4	4	5	4	4	4	4	5	5	5	5		3
m	n	n		1	1	1			1			16		1					arabic	english	german		2		3	3	0		Muslim		4	4	4	5		5	4	4	4	4	5	4	5	4	5	4	5		3
f	n	n		1	1	1			1			16		1					arabic	english	german		2		u	u	UN		Muslim		4	5	5	5		5	5	4	4	5	5	4	5	4	5	4	5		3
f	n	n		1	1	1			1			16		1					arabic	english	german		2		3	2	-41.6667		Muslim		5	5	4	5		5	5	3	4	4	5	5	4	5	4	5	5		2
f	n	n		1	1	1			1			16		1					arabic	english	german		2		u	2	UN		Muslim		4	5	4	5		5	5	4	4	4	4	5	5	4	5	4	5		2
m	y	y		1	1	1		1				14			1			driver	arabic				1		1	1	-100		Muslim		3	5	3	5		5	5	1	3	4	5	5	5	5	5	5	5		2
f	y	y		1	1		1					13				1			arabic	English			2		5	3	16.6667		Muslim		3	5	4	5		2	4	5	1	4	3	1	5	5	5	3	3		1
m	y	y		1	1		1					13			1			irregular	arabic				1		5	3	16.6667		Muslim		5	5	5	5		4	5	5	1	1	5	5	5	5	5	5	5		4
f	y	y		1	1		1					13				1			arabic				1		3	3	0		Muslim		5	5	5	5		5	4	4	4	4	3	3	5	3	4	4	3		2
m	y	y		1	1		1					13			1			employee	arabic				1		3	3	0		Muslim		3	3	4	5		5	5	3	4	4	5	3	5	4	5	5	5		2
m	y	y		1	1		1					13			1			employee	arabic	English	French		2		3	3	0		Muslim		3	3	3	5		5	5	5	5	3	5	4	5	3	5	5	5		1
f	y	y		1	1		1					13			1			employee	arabic	English	French		2		3	2	-41.6667		Muslim		3	4	4	5		5	5	5	4	3	5	5	5	2	5	5	5		1
f	y	n		1	1		1					13				1			arabic				1		2	4	33.3333		Muslim		3	3	4	5		4	3	5	2	5	3	2	5	3	5	4	4		2
f	y	y		1	1	1			1			16				1			arabic	English			2		3	3	0		Muslim		3	3	4	4		5	5	5	5	4	5	4	5	4	5	5	5		1
f	y	y		1	1	1		1				14				1			arabic				1		3	3	0		Muslim		4	4	5	5		5	5	5	4	4	5	4	5	5	5	5	5		2
m	y	y		1	1	1			1			16			1			mechanical	arabic				1		2	3	-8.33333		Muslim		3	4	4	5		5	4	4	3	5	5	2	5	3	5	4	3		1
m	y	y		1	1		1					13			1			audits	arabic				1		3	3	0		Muslim		3	5	5	5		5	5	5	3	5	5	3	5	3	5	5	5		3
m	y	y		1	1		1					13			1			bookkeeping	arabic				1		3	3	0		Muslim		3	3	4	5		5	5	4	4	4	5	4	5	5	5	5	5		2
f	y	y		1	1		1					13				1			arabic				1		3	3	0		Muslim		4	4	4	4		5	5	5	4	5	5	5	5	5	5	5	5		1
f	n	n		1	1	1			1			16				1			arabic	English			2		3	3	0		Muslim		4	4	4	4		5	5	5	4	5	5	5	5	5	5	4	4		2
m	y	y		1	1		1					13			1			carbenter	arabic				1		3	3	0		Muslim		5	5	4	5		5	5	4	5	3	5	3	5	5	5	5	5		1
f	n	n		1	1		1					13				1			arabic				1		3	3	0		Muslim		3	3	3	3		5	5	5	4	3	5	3	5	5	5	5	5		2
m	y	y		1	1		1					13			1			Farmer	arabic				1		2	3	-8.33333		Muslim		3	3	3	3		4	4	3	5	3	5	3	5	5	5	5	5		2
m	y	y		1	1		1					13			1			driver	arabic				1		3	3	0		Muslim		4	4	5	5		4	4	3	4	3	3	5	4	5	5	5	5		1
m	y	n		1	1	1		1				14			1			Farmer	arabic				1		1	1	-100		Muslim		4	3	3	3		5	5	4	2	3	3	3	5	5	5	5	3		1
m	y	y		1	1	1		1				14			1			haddad	arabic	English			2		3	2	-41.6667		Muslim		4	4	3	3		5	5	4	3	4	3	2	5	5	5	5	3		1
m	y	y		1	1	1			1			16			1			teacher	arabic	English	French		2		4	3	8.33333		Muslim		4	4	3	3		5	5	5	3	4	3	2	5	5	5	5	4		2
m	y	y		1	1	1		1				14			1			farmer	arabic				1		1	2	-58.3333		Muslim		4	3	3	3		5	5	5	4	4	3	5	5	4	4	5	3		2
f	y	n		1	1	1			1			16			1			teacher	Arabic	English	French		2		2	2	-50		Muslim		4	4	3	3		5	5	4	3	3	2	1	5	5	4	4	2		1
m	y	y		1	1	1			1			16			1				Arabic				1		1	1	-100		Muslim		2	3	3	3		5	5	5	2	2	2	2	5	5	3	3	2		1
m	y	n		1	1		1					13			1			seller	Arabic				1		1	1	-100		Muslim		3	3	3	3		5	5	3	2	2	5	2	5	4	4	4	2		2
m	y	y		1	1	1		1				14			1			mechanical	Arabic				1		1	1	-100		Muslim		3	4	3	3		5	5	2	2	2	1	3	5	5	4	4	3		4
m	y	y		1	1	1		1				14			1			carbenter	Arabic				1		1	1	-100		Muslim		3	4	3	3		5	5	5	2	3	2	2	5	5	4	4	2		3
m	y	y		1	1	1			1			16			1			teacher	Arabic	English	French		2		4	3	8.33333		Muslim		4	5	4	4		5	5	4	5	4	3	2	5	5	4	4	4		4
m	y	y		1	1	1		1				14			1			jeweler	Arabic				1		1	1	-100		Muslim		3	5	3	5		5	5	1	3	4	5	5	5	5	5	5	5		2
f	y	y		1	1		1					13				1			Arabic	English			2		5	1	-66.6667		Muslim		3	5	4	5		2	4	5	1	4	3	1	5	5	5	3	3		1
m	y	y		1	1		1					13			1			hunter	Arabic				1		5	1	-66.6667		Muslim		5	5	5	5		4	5	5	1	1	5	5	5	5	5	5	5		4
f	y	y		1	1		1					13				1			Arabic				1		1	3	-16.6667		Muslim		5	5	5	5		5	4	4	4	4	3	3	5	3	4	4	3		2
m	y	y		1	1		1					13			1			carbenter	Arabic				1		3	3	0		Muslim		3	3	4	5		5	5	3	4	4	5	3	5	4	5	5	5		2
m	y	y		1	1	1			1			16			1			seller	Arabic	English	French		2		3	3	0		Muslim		3	3	3	5		5	5	5	5	3	5	4	5	3	5	5	5		1
f	y	y		1	1		1					13			1			worker	Arabic	English	French		2		3	1	-83.3333		Muslim		3	4	4	5		5	5	5	4	3	5	5	5	2	5	5	5		1
f	y	y		1	1		1					13				1			Arabic				1		2	4	33.3333		Muslim		3	3	4	5		4	3	5	2	5	3	2	5	3	5	4	4		2
f	y	n		1	1	1			1			16				1			Arabic	English			2		3	3	0		Muslim		3	3	4	4		5	5	5	5	4	5	4	5	4	5	5	5		1
f	y	y		1	1	1						12				1			Arabic				1		3	3	0		Muslim		4	4	5	5		5	5	5	4	4	5	4	5	5	5	5	5		2
m	y	y		1	1	1			1			16			1			coach	Arabic				1		2	3	-8.33333		Muslim		3	4	4	5		5	4	4	3	5	5	2	5	3	5	4	3		1
m	y	y		1	1		1					13			1			worker	Arabic				1		3	3	0		Muslim		3	5	5	5		5	5	5	3	5	5	3	5	3	5	5	5		3
m	y	y		1	1	1		1				14			1			security	Arabic				1		3	3	0		Muslim		3	3	4	5		5	5	4	4	4	5	4	5	5	5	5	5		2
f	y	y		1	1		1					13				1			Arabic				1		3	3	0		Muslim		4	4	4	4		5	5	5	4	5	5	5	5	5	5	5	5		1
f	n	n		1	1	1			1			16				1			Arabic	English			2		3	3	0		Muslim		4	4	4	4		5	5	5	4	5	5	5	5	5	5	4	4		2
m	y	y		1	1		1					13			1			employee	Arabic				1		3	3	0		Muslim		5	5	4	5		5	5	4	5	3	5	3	5	5	5	5	5		1
f	n	n		1	1		1					13				1			Arabic				1		3	3	0		Muslim		3	3	3	3		5	5	5	4	3	5	3	5	5	5	5	5		2
m	y	y		1	1		1					13			1			farmer	Arabic				1		2	3	-8.33333		Muslim		3	3	3	3		4	4	3	5	3	5	3	5	5	5	5	5		2
m	y	y		1	1	1		1				14			1			jeweler	Arabic				1		3	3	0		Muslim		4	4	5	5		4	4	3	4	3	3	5	4	5	5	5	5		1
m	y	n		1	1	1			1			16			1			accountant	Arabic				1		1	1	-100		Muslim		4	3	3	3		5	5	4	2	3	3	3	5	5	5	5	3		1
m	y	y		1	1	1		1				14			1			haddad	Arabic	English			2		3	2	-41.6667		Muslim		4	4	3	3		5	5	4	3	4	3	2	5	5	5	5	3		1
m	y	y		1	1	1	1	1	1			16			1			cashier	Arabic	English	French		2		4	3	8.33333		Muslim		4	4	3	3		5	5	5	3	4	3	2	5	5	5	5	4		2
m	y	y		1	1	1		1				14			1			farmer	Arabic				1		1	2	-58.3333		Muslim		4	3	3	3		5	5	5	4	4	3	5	5	4	4	5	3		2
f	y	y		1	1	1	1	1	1			16			1			librarian	Arabic	English	French		2		2	2	-50		Muslim		4	4	3	3		5	5	4	3	3	2	1	5	5	4	4	2		1
m	y	y		1	1		1					13			1				Arabic				1		1	1	-100		Muslim		2	3	3	3		5	5	5	2	2	2	2	5	5	3	3	2		1
m	y	y		1	1	1						12			1			marbler	Arabic				1		1	1	-100		Muslim		3	3	3	3		5	5	3	2	2	5	2	5	4	4	4	2		2
m	y	y		1	1	1		1				14			1			trainman	Arabic				1		1	1	-100		Muslim		3	4	3	3		5	5	2	2	2	1	3	5	5	4	4	3		4
m	y	y		1	1	1			1			16			1			metalworker	Arabic				1		1	1	-100		Muslim		3	4	3	3		5	5	5	2	3	2	2	5	5	4	4	2		3
m	y	y		1	1	1			1			16			1			teacher	Arabic	English	French		2		4	3	8.33333		Muslim		4	5	4	4		5	5	4	5	4	3	2	5	5	4	4	4		4
m	y	y		1	1	1			1			16			1			accountant	Arabic				1		3	2	-41.6667		Muslim		4	3	3	4		5	5	3	4	4	3	2	4	4	4	5	5		3
f	y	y		1	1	1		1				14				1			Arabic				1		2	3	-8.33333		Muslim		3	5	3	5		5	5	3	5	3	5	4	3	5	3	3	5		2
m	y	y		1	1		1					13			1			worker	Arabic				1		1	1	-100		Muslim		4	3	3	3		5	5	4	2	3	3	3	5	5	5	5	3		1
m	y	y		1	1	1		1				14			1			usher	Arabic	English			2		3	2	-41.6667		Muslim		4	4	3	3		5	5	4	3	4	3	2	5	5	5	5	3		1
m	y	y		1	1	1			1			16			1			coach	Arabic	English	French		2		4	3	8.33333		Muslim		4	4	3	3		5	5	5	3	4	3	2	5	5	5	5	4		2
m	y	y		1	1	1			1			16			1			vet	Arabic				1		1	2	-58.3333		Muslim		4	3	3	3		5	5	5	4	4	3	5	5	4	4	5	3		2
f	y	n		1	1	1			1			16			1			teacher	Arabic	English	French		2		2	2	-50		Muslim		4	4	3	3		5	5	4	3	3	2	1	5	5	4	4	2		1
m	y	y		1	1							8				1			Arabic				1		1	1	-100		Muslim		2	3	3	3		5	5	5	2	2	2	2	5	5	3	3	2		1
m	y	n		1	1		1					13			1			mechanist	Arabic				1		1	1	-100		Muslim		3	3	3	3		5	5	3	2	2	5	2	5	4	4	4	2		2
m	y	n		1	1	1						12			1			worker	Arabic				1		1	1	-100		Muslim		3	4	3	3		5	5	2	2	2	1	3	5	5	4	4	3		4
m	y	n		1	1		1					13			1			bookkeeper	Arabic				1		1	1	-100		Muslim		3	4	3	3		5	5	5	2	3	2	2	5	5	4	4	2		3
m	y	y		1	1	1			1			16			1			accountant	Arabic	English	French		2		4	3	8.33333		Muslim		4	5	4	4		5	5	4	5	4	3	2	5	5	4	4	4		4
m	y	y		1	1		1					13			1			driver	Arabic				1		1	1	-100		Muslim		3	5	3	5		5	5	1	3	4	5	5	5	5	5	5	5		2
f	y	y		1	1		1					13				1			Arabic	English			2		5	1	-66.6667		Muslim		3	5	4	5		2	4	5	1	4	3	1	5	5	5	3	3		1
m	y	y		1	1		1					13			1			seller	Arabic				1		5	1	-66.6667		Muslim		5	5	5	5		4	5	5	1	1	5	5	5	5	5	5	5		4
f	y	y		1	1		1					13				1			Arabic				1		1	3	-16.6667		Muslim		5	5	5	5		5	4	4	4	4	3	3	5	3	4	4	3		2
m	y	y		1	1		1					13			1			worker	Arabic				1		3	3	0		Muslim		3	3	4	5		5	5	3	4	4	5	3	5	4	5	5	5		2
m	y	y		1	1		1					13			1			seller	Arabic	English	French		2		3	3	0		Muslim		3	3	3	5		5	5	5	5	3	5	4	5	3	5	5	5		1
f	y	y		1	1		1					13			1			carbenter	Arabic	English	French		2		3	1	-83.3333		Muslim		3	4	4	5		5	5	5	4	3	5	5	5	2	5	5	5		1
f	y	y		1	1							8				1			Arabic				1		2	4	33.3333		Muslim		3	3	4	5		4	3	5	2	5	3	2	5	3	5	4	4		2
f	y	y		1	1	1			1			16				1			Arabic	English			2		3	3	0		Muslim		3	3	4	4		5	5	5	5	4	5	4	5	4	5	5	5		1
f	y	y		1	1	1						12				1			Arabic				1		3	3	0		Muslim		4	4	5	5		5	5	5	4	4	5	4	5	5	5	5	5		2
m	y	y		1	1	1			1			16			1			teacher	Arabic				1		2	3	-8.33333		Muslim		3	4	4	5		5	4	4	3	5	5	2	5	3	5	4	3		1
f	y	y		1	1	1						12				1			Arabic				1		2	4	33.3333		Muslim		3	3	4	5		4	3	5	2	5	3	2	5	3	5	4	4		2
f	y	y		1	1	1			1			16				1			Arabic	English			2		3	3	0		Muslim		3	3	4	4		5	5	5	5	4	5	4	5	4	5	5	5		1
f	y	y		1	1	1						12				1			Arabic				1		3	3	0		Muslim		4	4	5	5		5	5	5	4	4	5	4	5	5	5	5	5		2
m	y	y		1	1	1			1			16			1			teacher	Arabic				1		2	3	-8.33333		Muslim		3	4	4	5		5	4	4	3	5	5	2	5	3	5	4	3		1
m	y	y		1	1		1					13			1			ironmoner	Arabic				1		3	3	0		Muslim		3	5	5	5		5	5	5	3	5	5	3	5	3	5	5	5		3
m	y	y		1	1	1		1				14			1			trader	Arabic				1		3	3	0		Muslim		3	3	4	5		5	5	4	4	4	5	4	5	5	5	5	5		2
f	y	y		1	1		1					13				1			Arabic				1		3	3	0		Muslim		4	4	4	4		5	5	5	4	5	5	5	5	5	5	5	5		1
f	n	n		1	1	1			1			16				1			Arabic	English			2		3	3	0		Muslim		4	4	4	4		5	5	5	4	5	5	5	5	5	5	4	4		2
m	y	y		1	1		1					13			1			cooker	Arabic				1		3	3	0		Muslim		5	5	4	5		5	5	4	5	3	5	3	5	5	5	5	5		1
f	n	n		1	1		1					13				1			Arabic				1		3	3	0		Muslim		3	3	3	3		5	5	5	4	3	5	3	5	5	5	5	5		2
m	y	y		1	1							8			1			military	Arabic				1		2	3	-8.33333		Muslim		3	3	3	3		4	4	3	5	3	5	3	5	5	5	5	5		2
m	y	y		1	1		1					13			1			trainee	Arabic				1		3	3	0		Muslim		4	4	5	5		4	4	3	4	3	3	5	4	5	5	5	5		1
m	y	y		1	1		1					13			1			haddad	Arabic				1		1	1	-100		Muslim		4	3	3	3		5	5	4	2	3	3	3	5	5	5	5	3		1
m	y	y		1	1	1						12			1			deiver	Arabic	English			2		3	2	-41.6667		Muslim		4	4	3	3		5	5	4	3	4	3	2	5	5	5	5	3		1
m	y	y		1	1	1			1			16			1			teacher	Arabic	English	French		2		4	3	8.33333		Muslim		4	4	3	3		5	5	5	3	4	3	2	5	5	5	5	4		2
m	y	y		1	1	1						12			1			barber	Arabic				1		1	2	-58.3333		Muslim		4	3	3	3		5	5	5	4	4	3	5	5	4	4	5	3		2
f	y	y		1	1	1			1			16			1			seller	Arabic	English	French		2		2	2	-50		Muslim		4	4	3	3		5	5	4	3	3	2	1	5	5	4	4	2		1
m	y	y		1	1							8			1				Arabic				1		1	1	-100		Muslim		2	3	3	3		5	5	5	2	2	2	2	5	5	3	3	2		1
m	y	n		1	1	1						12			1			greengrocer	Arabic				1		1	1	-100		Muslim		3	3	3	3		5	5	3	2	2	5	2	5	4	4	4	2		2
m	y	y		1	1	1			1	1	1	21			1			doctor	arabic	english			2		3	3	0		Muslim		4	3	2	3		5	4	4	5	2	3	1	5	5	5	4	5		2
m	n	n		1	1	1			1	1		18			1			lawyer	arabic	english			2		3	2	-41.6667		Muslim		3	3	3	3		5	4	3	5	3	3	2	4	5	5	3	5		3
m	y	y		1	1	1						12			1			farmer	arabic				1		4	3	8.33333		Muslim		3	3	2	3		5	4	3	3	2	4	3	5	5	4	4	5		3
m	y	n		1	1	1						12			1			farmer	arabic				1		3	3	0		Muslim		4	3	2	3		5	4	4	2	2	5	1	5	5	4	4	5		3
m	y	y		1	1	1			1	1		18			1			doctor	arabic	english			2		3	2	-41.6667		Muslim		2	3	4	3		5	4	5	2	3	5	2	5	4	5	4	5		3
m	n	n		1	1	1			1			16			1			teacher	arabic				1		3	3	0		Muslim		4	3	3	3		5	4	3	2	5	3	1	5	5	5	4	5		4
m	y	y		1	1	1			1			16			1			driver	arabic				1		4	3	8.33333		Muslim		3	3	3	3		5	4	4	2	5	3	1	5	5	5	5	5		3
m	y	y		1	1	1			1	1	1	21			1			doctor	arabic	english			2		3	3	0		Muslim		3	3	3	3		5	4	4	3	2	5	1	5	5	4	3	5		2
m	y	y		1	1	1			1	1	1	21			1			doctor	arabic	english			2		3	2	-41.6667		Muslim		3	3	3	3		5	4	3	3	3	5	2	5	5	4	5	5		2
m	y	y		1	1	1			1			16			1			teacher	arabic	english			2		3	2	-41.6667		Muslim		3	3	3	2		5	4	5	3	3	3	1	5	5	4	3	5		3
m	y	y		1	1	1		1				14			1			office boy	arabic	english			2		4	2	-33.3333		Muslim		3	3	3	3		5	4	4	5	3	4	1	5	5	4	3	5		4
m	n	n		1	1	1			1			16		1					arabic	english			2		3	3	0		Muslim		3	3	3	3		5	4	5	5	5	3	5	5	5	4	5	5		3
m	y	y		1	1	1			1			16			1			teacher	arabic				1		4	3	8.33333		Muslim		2	3	3	3		5	4	4	5	5	3	3	4	5	4	5	3		3
m	y	y		1	1	1			1	1		18			1			dentist	arabic	english			2		3	3	0		Muslim		3	3	3	3		5	4	4	3	5	5	1	4	5	4	5	3		3
m	y	y		1	1	1			1	1	1	21			1			doctor	arabic	english			2		3	3	0		Muslim		3	3	3	3		5	4	3	3	3	4	1	5	5	5	5	5		3
f	n	n		1	1	1			1	1		18			1			dentist	arabic	english			2		4	3	8.33333		Muslim		4	4	3	5		5	3	3	3	2	3	1	5	5	4	5	5		3
f	y	y		1	1	1			1			16				1			arabic	english			2		3	1	-83.3333		Muslim		3	4	3	5		5	5	3	1	2	3	1	5	5	4	5	5		3
f	y	n		1	1	1			1			16				1			arabic	english			2		3	3	0		Muslim		3	3	3	4		5	4	3	1	3	3	1	5	5	4	5	5		3
f	n	n		1	1	1			1			16				1			arabic	english			2		3	2	-41.6667		Muslim		2	3	3	3		5	5	5	1	3	4	1	5	5	4	5	5		3
f	y	y		1	1	1			1			16			1			teacher	arabic	english			2		2	1	-91.6667		Muslim		3	3	2	4		5	2	5	3	2	4	1	5	5	4	5	5		3
f	n	n		1	1	1			1			16				1			arabic	english			2		3	2	-41.6667		Muslim		3	4	3	3		5	3	5	3	2	4	1	5	5	4	5	5		3
f	y	y		1	1	1			1			16				1			arabic	english			2		3	3	0		Muslim		3	3	2	3		5	5	5	3	2	4	1	5	5	4	5	5		3
f	y	y		1	1	1			1			16				1			arabic	english			2		3	3	0		Muslim		2	3	3	3		5	1	3	3	5	4	1	5	5	4	4	5		3
f	y	y		1	1	1			1			16				1			arabic				1		4	3	8.33333		Muslim		3	3	3	3		5	3	3	3	5	4	1	5	5	4	4	5		3
f	y	n		1	1	1			1			16				1			arabic				1		5	4	58.3333		Muslim		4	4	3	5		5	3	3	3	5	4	1	5	5	4	4	5		3
f	n	n		1	1	1		1				14		1					arabic	english			2		4	3	8.33333		Muslim		4	4	4	4		5	3	3	3	3	4	1	5	5	4	4	5		3
f	y	n		1	1	1			1	1	1	21				1			arabic	english			2		3	3	0		Muslim		4	4	4	4		5	2	5	2	3	4	1	5	5	4	4	5		3
f	y	y		1	1	1			1	1	1	21				1			arabic	english			2		3	2	-41.6667		Muslim		5	5	5	5		5	2	5	2	3	4	1	5	5	4	4	5		3
f	n	n		1	1	1			1			16				1			arabic				1		2	1	-91.6667		Muslim		4	5	3	5		5	2	5	2	3	4	1	5	5	5	4	5		3
f	n	n		1	1	1			1			16			1			lawyer	arabic	english			2		4	3	8.33333		Muslim		2	5	4	5		5	2	3	3	2	4	1	5	5	4	4	5		3
f	y	y		1	1	1			1			16				1			arabic				1		3	2	-41.6667		Muslim		4	3	3	5		5	2	3	3	2	4	1	5	5	5	4	5		3
f	y	y		1	1	1						12				1			arabic				1		3	1	-83.3333		Muslim		3	3	3	5		5	3	3	2	2	4	1	5	5	4	5	5		3
f	y	y		1	1	1			1			16				1			arabic				1		3	3	0		Muslim		4	5	4	4		5	3	1	2	2	4	1	5	5	4	5	5		3
f	y	n		1	1	1		1				14		1					arabic				1		3	2	-41.6667		Muslim		3	4	5	5		5	3	1	2	2	4	1	5	5	4	5	5		3
f	y	y		1	1	1			1			16		1					arabic				1		4	2	-33.3333		Muslim		3	3	3	3		5	3	1	2	2	4	1	5	5	4	5	5		3
f	y	y		1	1	1			1	1		18			1			doctor	arabic	english			2		3	3	0		Muslim		4	5	5	5		5	3	2	2	3	4	1	5	5	4	5	5		3
f	y	y		1	1	1			1			16				1			arabic	english			2		3	2	-41.6667		Muslim		3	3	3	3		5	4	1	2	1	4	1	5	5	4	5	5		3
f	y	n		1	1	1			1			16				1			arabic	english			2		3	3	0		Muslim		4	5	3	3		5	5	3	2	1	4	1	5	5	4	5	5		3
f	y	n		1	1	1			1			16				1			arabic	english			2		3	2	-41.6667		Muslim		4	3	3	3		5	5	3	2	1	3	1	5	5	4	5	5		3
f	y	y		1	1	1			1			16		1					arabic	english			2		3	3	0		Muslim		4	4	4	4		5	5	3	2	3	4	1	5	5	4	5	5		3
f	y	y		1	1	1						12			1			house keeper	arabic				1		2	2	-50		Muslim		5	5	3	3		5	5	3	2	3	4	1	5	5	4	5	5		3
f	y	y		1	1	1			1			16				1			arabic	english			2		3	2	-41.6667		Muslim		4	3	2	3		5	3	3	2	3	4	1	5	5	4	4	5		3
f	n	n		1	1	1		1				14				1			arabic				1		3	2	-41.6667		Muslim		5	3	3	5		5	3	3	2	2	4	1	5	5	4	4	5		3
f	n	n		1	1	1		1				14				1			arabic				1		3	1	-83.3333		Muslim		3	3	4	3		5	2	3	3	1	4	1	5	5	4	5	5		3
f	y	y		1	1	1			1			16				1			arabic	english			2		4	3	8.33333		Muslim		3	3	2	5		5	3	3	3	1	3	1	5	5	4	5	5		3
f	n	n		1	1	1			1			16			1			eng.	arabic	english			2		4	3	8.33333		Muslim		3	5	5	3		5	2	3	3	1	3	1	5	5	4	5	5		3
f	n	n		1	1	1			1			16		1					arabic	english			2		3	2	-41.6667		Muslim		2	3	2	5		5	2	4	3	2	3	1	5	5	4	5	5		3
f	y	y		1	1	1						12				1			arabic				1		3	3	0		Muslim		2	3	2	3		5	1	5	3	2	4	1	5	5	4	5	5		3
f	n	n		1	1	1			1	1		18			1			doctor	arabic	english	french		2		4	3	8.33333		Muslim		3	3	2	3		5	3	3	3	2	3	1	5	5	4	5	5		3
f	y	n		1	1	1			1	1	1	21			1			doctor	arabic	english			2		4	4	50		Muslim		4	5	4	3		5	3	3	3	3	3	1	5	4	4	5	5		3
f	n	n		1	1	1			1			16		1					arabic				1		3	2	-41.6667		Muslim		3	3	3	3		5	1	1	3	3	5	1	5	4	4	5	5		3
f	y	y		1	1	1		1				14			1			cooker	arabic				1		3	3	0		Muslim		4	3	4	5		5	1	5	3	3	3	1	5	3	4	5	5		3
f	y	y		1	1	1			1			16				1			arabic	english			2		3	2	-41.6667		Muslim		2	3	2	5		5	3	5	3	3	3	1	5	3	4	5	5		3
f	n	n		1	1	1			1	1		18				1			arabic	english			2		3	2	-41.6667		Muslim		5	5	5	5		5	3	4	3	3	3	1	5	5	4	5	5		3
f	n	n		1	1	1						12				1			arabic				1		2	2	-50		Muslim		2	4	3	3		5	3	3	3	3	4	1	5	5	4	5	5		3
f	n	n		1	1	1		1				14		1					arabic	english			2		3	2	-41.6667		Muslim		2	5	5	3		5	3	3	3	3	3	1	5	5	4	5	5		3
f	y	y		1	1	1						12				1			arabic				1		3	3	0		Muslim		3	4	2	3		5	5	2	2	2	3	1	5	5	4	5	5		3
f	y	y		1	1	1			1	1		18				1			arabic	english			2		3	3	0		Muslim		3	4	3	5		5	3	2	2	2	3	1	5	5	4	3	5		3
f	n	n		1	1	1			1	1	1	21			1			lawyer	arabic	english			2		3	2	-41.6667		Muslim		2	5	3	5		5	3	2	2	2	4	1	5	5	4	3	5		3
f	y	n		1	1	1			1			16				1			arabic	english			2		2	2	-50		Muslim		2	3	2	3		5	3	1	2	2	4	2	5	5	4	3	5		3
f	y	y		1	1	1			1	1		18				1			arabic	english			2		3	2	-41.6667		Muslim		4	5	3	3		5	3	4	2	2	4	2	5	5	4	3	5		3
f	n	n		1	1	1			1			16		1					arabic	english			2		4	3	8.33333		Muslim		4	4	4	4		5	3	5	2	2	4	2	5	5	4	3	5		3
f	y	n		1	1	1			1			16				1			arabic	english			2		4	3	8.33333		Muslim		3	3	3	3		5	3	5	2	2	4	1	5	5	4	3	5		3
f	y	n		1	1	1			1			16				1			arabic	english			2		4	3	8.33333		Muslim		5	3	3	3		5	2	5	2	1	4	1	5	5	4	3	5		3
f	n	n		1	1	1						12			1			house keeper	arabic				1		3	1	-83.3333		Muslim		3	3	3	4		5	2	3	2	1	4	1	5	5	4	3	5		3
f	y	n		1	1	1		1				14				1			arabic	english			2		3	3	0		Muslim		2	3	2	5		5	2	3	2	1	2	1	5	5	4	3	5		3
f	y	y		1	1	1						12				1			arabic				1		2	2	-50		Muslim		2	3	1	3		5	3	3	3	1	4	1	5	5	4	3	5		3
f	n	n		1	1	1						12				1			arabic				1		3	1	-83.3333		Muslim		1	3	2	3		5	3	3	3	2	2	1	5	5	4	3	5		3
f	n	n		1	1	1						12				1			arabic				1		3	2	-41.6667		Muslim		3	4	3	3		5	3	2	3	2	2	1	5	5	4	3	5		3
f	y	y		1	1	1						12				1			arabic				1		4	2	-33.3333		Muslim		4	4	4	4		5	2	2	3	3	2	1	5	5	4	3	5		3
f	n	n		1	1	1		1				14		1					arabic				1		3	2	-41.6667		Muslim		3	3	2	3		5	2	3	3	3	4	1	5	5	4	3	5		3
f	n	n		1	1	1			1			16		1					arabic				1		3	3	0		Muslim		2	5	4	5		5	2	3	2	3	4	1	5	5	4	3	5		3
f	y	y		1	1	1		1				14		1					arabic				1		2	2	-50		Muslim		2	3	2	3		5	2	3	3	3	4	1	5	5	4	3	5		3
f	y	y		1	1	1			1			16				1			arabic				1		3	1	-83.3333		Muslim		3	3	2	3		5	2	3	3	3	4	1	5	5	4	3	5		3
f	y	y		1	1	1			1			16			1			teacher	arabic	english			2		4	3	8.33333		Muslim		3	5	5	5		5	2	3	3	3	4	1	5	5	4	3	5		3
f	y	y		1	1	1			1			16			1			acc.	arabic	english			2		5	3	16.6667		Muslim		3	5	5	3		5	3	3	2	3	4	1	5	5	4	3	5		3
f	y	y		1	1	1			1			16				1			arabic	english			2		3	3	0		Muslim		3	3	3	3		5	5	4	2	1	4	2	5	5	4	3	5		3
f	y	n		1	1	1			1			16				1			arabic	english			2		3	2	-41.6667		Muslim		3	5	3	5		5	2	4	2	1	4	2	5	5	4	3	5		3
f	n	n		1	1	1			1			16				1			arabic	english			2		3	2	-41.6667		Muslim		2	3	3	3		5	2	4	2	1	4	2	5	5	4	3	5		3
f	n	n		1	1	1			1			16		1					arabic	english			2		3	2	-41.6667		Muslim		3	5	3	3		5	3	5	2	2	4	2	5	5	4	3	5		3
f	n	n		1	1	1			1			16		1					arabic	english			2		3	3	0		Muslim		4	5	5	5		5	3	5	2	2	4	2	5	5	4	3	5		3
f	n	n		1	1	1		1				14		1					arabic				1		4	3	8.33333		Muslim		5	5	5	5		5	2	4	3	2	4	2	5	5	4	4	5		3
f	y	y		1	1	1			1			16				1			arabic	english			2		2	2	-50		Muslim		3	3	5	5		5	2	4	3	2	3	2	5	5	4	4	5		3
f	y	y		1	1	1			1	1		18			1			dentist	arabic	english			2		4	3	8.33333		Muslim		2	4	4	5		5	2	4	3	2	4	2	5	5	4	3	5		3
f	y	n		1	1	1		1				14		1					arabic				1		3	1	-83.3333		Muslim		3	3	2	5		5	3	4	3	2	4	2	5	5	5	3	5		3
f	y	y		1	1	1		1				14				1			arabic				1		3	2	-41.6667		Muslim		2	5	5	5		5	5	4	3	2	3	2	5	5	5	3	5		3
f	y	n		1	1	1						12				1			arabic				1		3	2	-41.6667		Muslim		2	4	3	5		5	5	4	2	3	3	2	5	5	4	3	5		3
f	y	n		1	1	1			1			16				1			arabic				1		3	1	-83.3333		Muslim		1	3	2	3		5	5	4	3	2	3	2	5	5	4	3	5		2
f	y	y		1	1	1			1			16			1			eng.	arabic	english			2		3	3	0		Muslim		2	4	5	3		5	4	3	5	2	3	2	5	5	4	3	5		2
f	n	n		1	1	1			1			16				1			arabic	english			2		3	2	-41.6667		Muslim		3	3	3	3		5	4	3	5	1	3	2	5	5	4	3	5		3
f	y	y		1	1	1			1	1	1	21				1			arabic	english			2		3	2	-41.6667		Muslim		4	4	4	5		5	4	3	5	3	3	2	5	5	4	3	5		3
f	y	y		1	1							8				1			arabic				1		3	3	0		Muslim		3	5	3	5		5	4	3	5	2	3	2	5	5	4	3	5		3
f	y	n		1	1	1						12		1					arabic				1		3	2	-41.6667		Muslim		3	3	2	5		5	3	3	5	2	3	2	5	5	4	4	5		3
f	n	n		1	1	1			1			16				1			arabic	english			2		3	3	0		Muslim		2	3	3	3		5	2	3	5	2	3	2	5	5	4	4	5		3
f	y	n		1	1	1		1				14		1					arabic				1		3	3	0		Muslim		5	5	4	4		5	2	3	5	1	3	2	5	5	4	4	5		3
f	n	n		1	1	1		1				14		1					arabic				1		3	3	0		Muslim		3	5	3	3		5	1	3	3	1	3	2	5	5	4	4	5		3
f	n	n		1	1	1		1				14				1			arabic				1		3	3	0		Muslim		3	4	3	4		5	1	5	3	1	3	2	5	5	4	4	5		3
f	y	y		1	1	1			1	1	1	21			1			doctor	arabic	english			2		3	2	-41.6667		Muslim		3	5	5	3		5	2	5	3	1	3	2	5	5	4	4	5		2
f	n	n		1	1	1		1				14		1					arabic				1		3	3	0		Muslim		2	3	3	3		5	2	5	3	1	3	2	5	5	4	4	5		3
f	y	y		1	1	1						12				1			arabic				1		4	3	8.33333		Muslim		4	3	3	5		5	2	5	3	1	3	2	5	5	4	5	5		3
m	n	n		1	1	1						12		1					arabic				1		3	1	-83.3333		Muslim		4	4	4	4		5	2	2	3	3	2	1	5	5	4	3	5		3
m	y	y		1	1	1			1	1		18			1			pharmacist	arabic	english			2		4	4	50		Muslim		3	3	2	3		5	2	3	3	3	4	1	5	5	4	3	5		3
m	n	n		1	1	1			1			16		1					arabic				1		3	2	-41.6667		Muslim		2	5	4	5		5	2	3	2	3	4	1	5	5	4	3	5		3
m	y	y		1	1	1			1			16			1			teacher	arabic				1		2	1	-91.6667		Muslim		2	3	2	3		5	2	3	3	3	4	1	5	5	4	3	5		3
m	y	y		1	1	1			1	1		18			1			vet	arabic	english			2		4	4	50		Muslim		3	3	2	3		5	2	3	3	3	4	1	5	5	4	3	5		3
m	y	y		1	1	1			1	1		18			1			vet	arabic	english			2		4	4	50		Muslim		3	5	5	5		5	2	3	3	3	4	1	5	5	4	3	5		3
m	y	y		1	1	1			1			16			1			accountant	arabic				1		3	3	0		Muslim		3	5	5	3		5	3	3	2	3	4	1	5	5	4	3	5		3
m	y	y		1	1	1		1				14			1			seller	arabic				1		4	3	8.33333		Muslim		3	3	3	3		5	5	4	2	1	4	2	5	5	4	3	5		3
m	y	y		1	1	1			1			16			1			lawyer	arabic	english			2		5	4	58.3333		Muslim		3	5	3	5		5	2	4	2	1	4	2	5	5	4	3	5		3
m	y	y		1	1	1			1			16			1			accountant	arabic				1		4	3	8.33333		Muslim		2	3	3	3		5	2	4	2	1	4	2	5	5	4	3	5		3
m	y	y		1	1	1			1	1		18			1			doctor	arabic	english			2		4	4	50		Muslim		3	5	3	3		5	3	5	2	2	4	2	5	5	4	3	5		3
m	y	y		1	1	1			1	1		18			1			doctor	arabic	english			2		4	4	50		Muslim		4	5	5	5		5	3	5	2	2	4	2	5	5	4	3	5		3
f	y	n		1	1	1			1	1		18			1			doctor	arabic	english			2		4	4	50		Muslim		5	5	5	5		5	2	4	3	2	4	2	5	5	4	4	5		3
f	y	y		1	1	1			1			16			1			teacher	arabic				1		4	3	8.33333		Muslim		3	3	5	5		5	2	4	3	2	3	2	5	5	4	4	5		3
f	y	n		1	1	1			1			16			1			employee	arabic				1		3	2	-41.6667		Muslim		2	4	4	5		5	2	4	3	2	4	2	5	5	4	3	5		3
f	n	n		1	1	1			1			16			1			employee	arabic				1		3	1	-83.3333		Muslim		3	3	2	5		5	3	4	3	2	4	2	5	5	5	3	5		3
f	y	y		1	1	1			1			16				1			arabic				1		3	3	0		Muslim		2	5	5	5		5	5	4	3	2	3	2	5	5	5	3	5		3
f	n	n		1	1	1			1			16				1			arabic				1		3	2	-41.6667		Muslim		2	4	3	5		5	5	4	2	3	3	2	5	5	4	3	5		3
f	y	y		1	1	1			1			16			1			employee	arabic				1		4	2	-33.3333		Muslim		1	3	2	3		5	5	4	3	2	3	2	5	5	4	3	5		2
f	y	y		1	1	1			1			16			1			teacher	arabic				1		3	3	0		Muslim		2	4	5	3		5	4	3	5	2	3	2	5	5	4	3	5		2
f	n	n		1	1	1			1			16		1					arabic				1		3	2	-41.6667		Muslim		3	3	3	3		5	4	3	5	1	3	2	5	5	4	3	5		3
f	y	y		1	1	1			1			16			1			seller	arabic				1		3	3	0		Muslim		4	4	4	5		5	4	3	5	3	3	2	5	5	4	3	5		3
f	y	y		1	1	1		1				14				1			arabic				1		3	2	-41.6667		Muslim		3	5	3	5		5	4	3	5	2	3	2	5	5	4	3	5		3
f	y	y		1	1	1			1	1		18			1			doctor	arabic	english			2		4	5	91.6667		Muslim		3	3	2	5		5	3	3	5	2	3	2	5	5	4	4	5		3
f	y	y		1	1	1			1	1		18			1			dentist	arabic	english			2		5	5	100		Muslim		2	3	3	3		5	2	3	5	2	3	2	5	5	4	4	5		3
f	y	y		1	1	1			1			16			1			employee	arabic				1		3	2	-41.6667		Muslim		5	5	4	4		5	2	3	5	1	3	2	5	5	4	4	5		3
f	y	y		1	1	1			1			16				1			arabic				1		3	2	-41.6667		Muslim		3	5	3	3		5	1	3	3	1	3	2	5	5	4	4	5		3
f	y	y		1	1	1			1			16				1			arabic				1		2	3	-8.33333		Muslim		3	4	3	4		5	1	5	3	1	3	2	5	5	4	4	5		3
f	y	y		1	1	1						12				1			arabic				1		2	3	-8.33333		Muslim		3	5	5	3		5	2	5	3	1	3	2	5	5	4	4	5		2
f	y	y		1	1	1			1			16			1			teacher	arabic	english			2		3	3	0		Muslim		2	3	3	3		5	2	5	3	1	3	2	5	5	4	4	5		3
f	y	y		1	1	1		1				14				1			arabic				1		3	2	-41.6667		Muslim		4	3	3	5		5	2	5	3	1	3	2	5	5	4	5	5		3
f	y	y		1	1	1			1			16			1			employee	arabic				1		3	2	-41.6667		Muslim		4	4	4	4		5	2	2	3	3	2	1	5	5	4	3	5		3
f	y	y		1	1	1			1	1		18			1			doctor	arabic	english			2		4	4	50		Muslim		3	3	2	3		5	2	3	3	3	4	1	5	5	4	3	5		3
f	y	y		1	1	1			1			16			1			tailor	arabic				1		3	2	-41.6667		Muslim		2	5	4	5		5	2	3	2	3	4	1	5	5	4	3	5		3
m	y	y		1	1	1			1			16			1			phermacist	arabic	english			2		4	3	8.33333		Muslim		2	3	2	3		5	2	3	3	3	4	1	5	5	4	3	5		3
m	y	y		1	1	1			1			16			1			lawyer	arabic	english			2		3	3	0		Muslim		3	3	2	3		5	2	3	3	3	4	1	5	5	4	3	5		3
f	y	y		1	1	1			1			16				1			arabic				1		3	2	-41.6667		Muslim		3	5	5	5		5	2	3	3	3	4	1	5	5	4	3	5		3
m	y	y		1	1	1						12			1			driver	arabic				1		2	3	-8.33333		Muslim		3	5	5	3		5	3	3	2	3	4	1	5	5	4	3	5		3
f	y	y		1	1	1			1			16			1			teacher	arabic				1		3	2	-41.6667		Muslim		3	3	3	3		5	5	4	2	1	4	2	5	5	4	3	5		3
f	y	y		1	1	1		1				14			1			employee	arabic				1		4	3	8.33333		Muslim		3	5	3	5		5	2	4	2	1	4	2	5	5	4	3	5		3
m	y	y		1	1	1		1				14			1			baker	arabic				1		2	2	-50		Muslim		2	3	3	3		5	2	4	2	1	4	2	5	5	4	3	5		3
f	y	y		1	1	1			1			16				1			arabic				1		3	2	-41.6667		Muslim		3	5	3	3		5	3	5	2	2	4	2	5	5	4	3	5		3
f	y	y		1	1	1			1			16			1			seller	arabic				1		3	2	-41.6667		Muslim		4	5	5	5		5	3	5	2	2	4	2	5	5	4	3	5		3
f	y	y		1	1	1			1			16				1			arabic				1		3	3	0		Muslim		5	5	5	5		5	2	4	3	2	4	2	5	5	4	4	5		3
f	y	y		1	1	1						12				1			arabic				1		3	2	-41.6667		Muslim		3	3	5	5		5	2	4	3	2	3	2	5	5	4	4	5		3
m	n	n		1	1	1			1	1		18			1			vet	arabic	english			2		4	4	50		Muslim		2	4	4	5		5	2	4	3	2	4	2	5	5	4	3	5		3
f	y	n		1	1	1			1	1		18			1			vet	arabic	english			2		4	4	50		Muslim		3	3	2	5		5	3	4	3	2	4	2	5	5	5	3	5		3
m	n	n		1	1	1			1			16			1			accountant	arabic				1		3	2	-41.6667		Muslim		2	5	5	5		5	5	4	3	2	3	2	5	5	5	3	5		3
f	y	y		1	1	1		1				14			1			worker	arabic				1		3	3	0		Muslim		2	4	3	5		5	5	4	2	3	3	2	5	5	4	3	5		3
f	y	y		1	1	1			1			16			1			accountant	arabic				1		3	3	0		Muslim		1	3	2	3		5	5	4	3	2	3	2	5	5	4	3	5		2
m	n	n		1	1	1			1	1		18			1			pharmacist	arabic	english			2		5	4	58.3333		Muslim		2	4	5	3		5	4	3	5	2	3	2	5	5	4	3	5		2
m	n	n		1	1	1						12			1			carbenter	arabic				1		2	3	-8.33333		Muslim		3	3	3	3		5	4	3	5	1	3	2	5	5	4	3	5		3
f	y	n		1	1	1		1				14				1			arabic				1		3	2	-41.6667		Muslim		4	4	4	5		5	4	3	5	3	3	2	5	5	4	3	5		3
f	y	y		1	1	1						12				1			arabic				1		4	3	8.33333		Muslim		3	5	3	5		5	4	3	5	2	3	2	5	5	4	3	5		3
m	y	y		1	1	1			1			16			1			coach	arabic	english			2		2	4	33.3333		Muslim		3	3	2	5		5	3	3	5	2	3	2	5	5	4	4	5		3
m	y	y		1	1		1					13			1			farmer	arabic				1		3	2	-41.6667		Muslim		2	3	3	3		5	2	3	5	2	3	2	5	5	4	4	5		3
f	y	y		1	1		1					13			1			worker	arabic				1		3	2	-41.6667		Muslim		5	5	4	4		5	2	3	5	1	3	2	5	5	4	4	5		3
m	y	y		1	1		1					13			1			driver	arabic				1		3	2	-41.6667		Muslim		3	5	3	3		5	1	3	3	1	3	2	5	5	4	4	5		3
f	y	y		1	1		1					13				1			arabic				1		3	2	-41.6667		Muslim		3	4	3	4		5	1	5	3	1	3	2	5	5	4	4	5		3
m	y	y		1	1		1					13			1			farmer	arabic				1		2	2	-50		Muslim		3	5	5	3		5	2	5	3	1	3	2	5	5	4	4	5		2
m	y	y		1	1		1					13			1			farmer	arabic				1		2	2	-50		Muslim		2	3	3	3		5	2	5	3	1	3	2	5	5	4	4	5		3
f	y	y		1	1		1					13				1			arabic				1		3	3	0		Muslim		4	3	3	5		5	2	5	3	1	3	2	5	5	4	5	5		3
f	y	y		1	1							8				1		employee	arabic				1		3	3	0		Muslim		4	4	4	4		5	2	2	3	3	2	1	5	5	4	3	5		3
f	y	y		1	1	1			1			16			1			employee	arabic				1		2	3	-8.33333		Muslim		3	3	2	3		5	2	3	3	3	4	1	5	5	4	3	5		3
f	y	y		1	1	1						12				1			arabic				1		2	3	-8.33333		Muslim		2	5	4	5		5	2	3	2	3	4	1	5	5	4	3	5		3
m	y	n		1	1	1			1			16			1			seller	arabic				1		3	2	-41.6667		Muslim		2	3	2	3		5	2	3	3	3	4	1	5	5	4	3	5		3
f	n	n		1	1	1			1			16		1					arabic	english			2		3	3	0		Muslim		3	3	2	3		5	2	3	3	3	4	1	5	5	4	3	5		3
f	y	y		1	1	1			1			16				1			arabic				1		2	2	-50		Muslim		3	5	5	5		5	2	3	3	3	4	1	5	5	4	3	5		3
f	y	y		1	1	1						12				1			arabic				1		3	2	-41.6667		Muslim		3	5	5	3		5	3	3	2	3	4	1	5	5	4	3	5		3
m	n	n		1	1	1			1			16			1			seller	arabic				1		3	2	-41.6667		Muslim		3	3	3	3		5	5	4	2	1	4	2	5	5	4	3	5		3
m	y	y		1	1		1					13			1			farmer	arabic				1		3	3	0		Muslim		3	5	3	5		5	2	4	2	1	4	2	5	5	4	3	5		3
m	n	n		1	1	1			1			16			1			carbenter	arabic				1		3	4	41.6667		Muslim		2	3	3	3		5	2	4	2	1	4	2	5	5	4	3	5		3
m	y	n		1	1		1					13			1			officer	arabic				1		4	4	50		Muslim		3	5	3	3		5	3	5	2	2	4	2	5	5	4	3	5		3
f	y	y		1	1		1					13			1			seller	arabic				1		3	4	41.6667		Muslim		4	5	5	5		5	3	5	2	2	4	2	5	5	4	3	5		3
m	y	y		1	1		1					13			1			barber	arabic				1		3	3	0		Muslim		5	5	5	5		5	2	4	3	2	4	2	5	5	4	4	5		3
f	y	y		1	1		1					13				1			arabic				1		3	2	-41.6667		Muslim		3	3	5	5		5	2	4	3	2	3	2	5	5	4	4	5		3
m	n	n		1	1		1					13			1			photographer	arabic				1		3	1	-83.3333		Muslim		2	4	4	5		5	2	4	3	2	4	2	5	5	4	3	5		3
m	y	y		1	1		1					13			1			photographer	arabic				1		3	3	0		Muslim		3	3	2	5		5	3	4	3	2	4	2	5	5	5	3	5		3
f	y	y		1	1		1					13				1			arabic				1		3	2	-41.6667		Muslim		2	5	5	5		5	5	4	3	2	3	2	5	5	5	3	5		3
f	y	y		1	1							8				1			arabic				1		4	2	-33.3333		Muslim		2	4	3	5		5	5	4	2	3	3	2	5	5	4	3	5		3
f	y	y		1	1	1			1			16			1			teacher	arabic				1		3	3	0		Muslim		1	3	2	3		5	5	4	3	2	3	2	5	5	4	3	5		2
f	y	y		1	1	1						12				1			arabic				1		3	2	-41.6667		Muslim		2	4	5	3		5	4	3	5	2	3	2	5	5	4	3	5		2
m	y	y		1	1	1			1			16			1			engineer	arabic	english			2		4	3	8.33333		Muslim		3	3	3	3		5	4	3	5	1	3	2	5	5	4	3	5		3
f	y	y		1	1	1						12				1			arabic				1		3	2	-41.6667		Muslim		4	4	4	5		5	4	3	5	3	3	2	5	5	4	3	5		3
f	y	y		1	1	1			1			16			1			engineer	arabic	english			2		4	5	91.6667		Muslim		3	5	3	5		5	4	3	5	2	3	2	5	5	4	3	5		3
f	y	y		1	1	1						12				1			arabic				1		3	3	0		Muslim		3	3	2	5		5	3	3	5	2	3	2	5	5	4	4	5		3
m	y	n		1	1	1			1			16			1			officer	arabic				1		3	2	-41.6667		Muslim		2	3	3	3		5	2	3	5	2	3	2	5	5	4	4	5		3
m	y	y		1	1		1					13			1			engineer	arabic	english			2		4	3	8.33333		Muslim		5	5	4	4		5	2	3	5	1	3	2	5	5	4	4	5		3
f	y	y		1	1		1					13				1			arabic				1		2	3	-8.33333		Muslim		3	5	3	3		5	1	3	3	1	3	2	5	5	4	4	5		3
f	y	y		1	1							8				1			arabic				1		2	3	-8.33333		Muslim		3	4	3	4		5	1	5	3	1	3	2	5	5	4	4	5		3
f	y	y		1	1	1			1			16			1			teacher	arabic				1		3	3	0		Muslim		3	5	5	3		5	2	5	3	1	3	2	5	5	4	4	5		2
f	y	y		1	1	1						12				1			arabic				1		3	2	-41.6667		Muslim		2	3	3	3		5	2	5	3	1	3	2	5	5	4	4	5		3
m	y	y		1	1	1			1			16			1			vet	arabic	english			2		5	4			Muslim		4	3	3	5		5	2	5	3	1	3	2	5	5	4	5	5		3
f	y	y		1	1	1						12				1			arabic				1		4	3	8.33333		Muslim		3	3	3	3		5	4	3	5	1	3	2	5	5	4	3	5		3
f	y	y		1	1	1			1			16			1			accountant	arabic				1		2	3	-8.33333		Muslim		4	4	4	5		5	4	3	5	3	3	2	5	5	4	3	5		3
f	y	y		1	1	1						12				1			arabic				1		2	3	-8.33333		Muslim		3	5	3	5		5	4	3	5	2	3	2	5	5	4	3	5		3
m	y	y		1	1	1		1				14			1			employee	arabic				1		3	3	0		Muslim		3	3	2	5		5	3	3	5	2	3	2	5	5	4	4	5		3
f	y	y		1	1	1			1			16			1			teacher	arabic				1		3	2	-41.6667		Muslim		2	3	3	3		5	2	3	5	2	3	2	5	5	4	4	5		3
f	y	y		1	1	1			1			16				1			arabic				1		4	4	50		Muslim		5	5	4	4		5	2	3	5	1	3	2	5	5	4	4	5		3
f	y	y		1	1	1			1			16			1			teacher	arabic				1		3	3	0		Muslim		3	5	3	3		5	1	3	3	1	3	2	5	5	4	4	5		3
[truncated: 95 more columns]
